# Supplementary material for: Predicting Metastasis Risk in Pancreatic Neuroendocrine Tumors Using Deep Learning Image Analysis
Source: Front Oncol. 2021 Feb 25;10:593211. doi: 10.3389/fonc.2020.593211 (PMC7946991; doi:10.3389/fonc.2020.593211)
Supplement: Supplementary Data sheet 1 — Montages of tiles found to be a high/low metastasis risk and with/without future metastasis. [file DataSheet_1.zip]

Archive with 5 entries (5 files):
- Example images readme.txt
- HighRisk_And_Mets.tif
- HighRisk_And_NoMets.tif
- LowRisk_And_Mets.tif
- LowRisk_And_NoMets.tif
