# Supplementary material for: Predicting Metastasis Risk in Pancreatic Neuroendocrine Tumors Using Deep Learning Image Analysis
Source: Front Oncol. 2021 Feb 25;10:593211. doi: 10.3389/fonc.2020.593211 (PMC7946991; doi:10.3389/fonc.2020.593211)
Supplement: Supplementary Data sheet 1 — Montages of tiles found to be a high/low metastasis risk and with/without future metastasis. [file DataSheet_1.zip › Example images readme.txt]

Four sets of tiles montages are provided. These are all PANnet tiles (predicted either tumor or tumor/stroma at the first step).
i) HighRisk_And_Mets.tif :  >99% Metastasis probability tiles from slides of patients who metastasized
ii) HighRisk_And_NoMets.tif:  >99% Metastasis probability tiles from slides of patients who did not metastasize
iii) LowRisk_And_Mets.tif: <1% Metastasis probability tiles from slides of patients who metastasized
iii) LowRisk_And_NoMets.tif: <1% Metastasis probability tiles from slides of patients who did not metastasize
