# Supplementary material for: Predicting Metastasis Risk in Pancreatic Neuroendocrine Tumors Using Deep Learning Image Analysis
Source: Front Oncol. 2021 Feb 25;10:593211. doi: 10.3389/fonc.2020.593211 (PMC7946991; doi:10.3389/fonc.2020.593211)
Supplement: Supplementary Data Sheet 2 — The algorithms and scripts used throughout the paper. [file DataSheet_2.zip]

Archive with 11 entries (11 files):
- Code readme.txt
- colornormalization.m
- Dataset.csv
- FullSlideFeatureExtraction.m
- HistFeat.m
- LeaveOneOutCV_FS_MS.m
- ModelZooCheck.m
- NestedCV_script.py
- SpatialFilter.m
- StromalTilesAROUNDcancer.m
- TrainMetsClass.m
