# Supplementary material for: Predicting Metastasis Risk in Pancreatic Neuroendocrine Tumors Using Deep Learning Image Analysis
Source: Front Oncol. 2021 Feb 25;10:593211. doi: 10.3389/fonc.2020.593211 (PMC7946991; doi:10.3389/fonc.2020.593211)
Supplement: Supplementary Data Sheet 2 — The algorithms and scripts used throughout the paper. [file DataSheet_2.zip › Code readme.txt]

~~~Files in the zip~~~

TRAINED CNNs:
Annotation_CNN.mat: Trained GoogLeNet tissue annotation for 150x150 pixel tiles
Cancer_Mets_CNN.mat: Trained GoogLeNet Metastasis classifier for 150x150 pixel cancer tiles
Stroma_Mets_CNN.mat: Trained GoogLeNet Metastasis classifier for 150x150 pixel stroma tiles

OVERALL METS PIPELINE:
colornormalization.m: Matlab function to normalize H&E Images
TrainMetsClass.m: Matlab function to train a GoogLeNet metastasis classifier
FullSlideFeatureExtraction.m: Matlab function to extract full slide features (cancer and stroma)
HistFeat.m: Matlab function which extracts histogram features (as part of the full slide extraction)
SpatialFilter.m : Matlab function which extracts spatial based/cluster features (as part of the full slide extraction)
StromalTilesAROUNDcancer.m: Matlab function to extract stromal features only around cancer (as part of the full slide extraction)
LeaveOneOutCV_FS_MS.m : Matlab function which outputs predictions based on model/feature selection
ModelZooCheck.m: Matlab function which can train a large collection of ML models (for the LOOCV)

NESTED CV:
Dataset.csv: Whole slide features (after imputation and de-identification) and labels for the generalized, smaller, dataset 
NestedCV_script.py: Python script to analyze the generalized dataset through nested cross validation

For questions or discussion please contact Sergey Klimov (sklimov3@gmail.com)
