# Supplementary material for: Predicting Metastasis Risk in Pancreatic Neuroendocrine Tumors Using Deep Learning Image Analysis
Source: Front Oncol. 2021 Feb 25;10:593211. doi: 10.3389/fonc.2020.593211 (PMC7946991; doi:10.3389/fonc.2020.593211)
Supplement: Supplementary Data Sheet 2 — The algorithms and scripts used throughout the paper. [file DataSheet_2.zip › Dataset.csv]

Slide	Mets	Full Cancer Metastasis Probability Histogram Mean	Full Cancer Metastasis Probability Histogram Std	Full Cancer Metastasis Probability Histogram Skew	Full Cancer Metastasis Probability Histogram Kurtosis	Binary (>.5) Metastasis Probability Histogram Mean	Binary (>.5) Metastasis Probability Histogram Std	Binary (>.5) Metastasis Probability Histogram Skew	Binary (>.5) Metastasis Probability Histogram Kurtosis	Binary (<.5) Metastasis Probability Histogram Mean	Binary (<.5) Metastasis Probability Histogram Std	Binary (<.5) Metastasis Probability Histogram Skew	Binary (<.5) Metastasis Probability Histogram Kurtosis	High Prob (>=0.9) Cancer Metastasis Probability Histogram Mean	High Prob (>=0.9) Cancer Metastasis Probability Histogram Std	High Prob (>=0.9) Cancer Metastasis Probability Histogram Skew	High Prob (>=0.9) Cancer Metastasis Probability Histogram Kurtosis	Count Cancer Metastasis Probability Tiles With Prob >0.5	Count Cancer Metastasis Probability Tiles With Prob >=0.9	Proportion Cancer Metastasis Probability Tiles With Prob >0.5	Proportion Cancer Metastasis Probability Tiles With Prob >=0.9	Low Prob (<=0.1) Cancer Metastasis Probability Histogram Mean	Low Prob (<=0.1) Cancer Metastasis Probability Histogram Std	Low Prob (<=0.1) Cancer Metastasis Probability Histogram Skew	Low Prob (<=0.1) Cancer Metastasis Probability Histogram Kurtosis	Count Cancer Metastasis Probability Tiles With Prob <0.5	Count Cancer Metastasis Probability Tiles With Prob <=0.1	Proportion Cancer Metastasis Probability Tiles With Prob <0.5	Proportion Cancer Metastasis Probability Tiles With Prob <=0.1	Cancer Metastasis Probability Distribution Entrophy	# of Met (>=50% probability) Cancer tile clusters	# of No Met (>=50% probability) Cancer tile clusters	# of 1 to 10 Met (>=50% probability) Cancer tile clusters	# of 11 to 20 Met (>=50% probability) Cancer tile clusters	# of 21 to 30 Met (>=50% probability) Cancer tile clusters	# of >30 Met (>=50% probability) Cancer tile clusters	# of No Met (>=50% probability) Cancer tile clusters	# of 1 to 5 Met (>=90% probability) Cancer tile clusters	# of 6 to 10 Met (>=90% probability) Cancer tile clusters	# of >10 Met (>=90% probability) Cancer tile clusters	Proportion of No Met (>=50% probability) Cancer tile clusters	Proportion of 1 to 10 Met (>=50% probability) Cancer tile clusters	Proportion of 11 to 20 Met (>=50% probability) Cancer tile clusters	Proportion of 21 to 30 Met (>=50% probability) Cancer tile clusters	Proportion of >30 Met (>=50% probability) Cancer tile clusters	Proportion of No Met (>=50% probability) Cancer tile clusters	Proportion of 1 to 5 Met (>=90% probability) Cancer tile clusters	Proportion of 6 to 10 Met (>=90% probability) Cancer tile clusters	Proportion of >10 Met (>=90% probability) Cancer tile clusters
1	0	0.284142927	0.342714454	1.060834092	2.579461209	0.838851966	0.158093132	-0.681391257	2.065217696	0.104577862	0.124486858	1.453088738	4.144152399	0.972219021	0.029920189	-0.961152372	2.593373979	684	334	0.24454773	0.119413657	0.030771165	0.027038738	0.788143124	2.536349205	2113	1400	0.75545227	0.500536289	1.71092145	221	154	44	13	5	5	172	28	13	8	0.696832579	0.199095023	0.058823529	0.022624434	0.022624434	0.778280543	0.126696833	0.058823529	0.036199095
2	1	0.294185937	0.260290559	1.272343955	6.045612556	0.737381735	0.141445697	0.037584397	1.947867528	0.13036534	0.127309721	1.419647857	5.986554393	0.957137276	0.02660323	-0.114868997	1.906682656	0	0	0.277055781	0.088027826	0.030860882	0.026316249	1.093906309	4.352626616	0	0	0.723536046	0.484202089	1.660070145	52	52	0	0	0	0	52	0	0	0	1	0	0	0	0	1	0	0	0
3	1	0.405684641	0.32370089	0.393697865	1.784088827	0.774429846	0.153565561	-0.155362588	1.725494222	0.183337142	0.149323197	0.49390781	1.954840982	0.958590028	0.030851267	-0.284098121	1.770405596	1859	522	0.376163497	0.105625253	0.038016651	0.029759	0.446141599	1.916010015	3083	1223	0.623836503	0.24747066	2.195199351	280	143	68	27	32	10	182	55	33	10	0.510714286	0.242857143	0.096428571	0.114285714	0.035714286	0.65	0.196428571	0.117857143	0.035714286
4	0	0.599650528	0.383416862	-0.373896388	1.490240962	0.884424761	0.14646537	-1.174735379	3.047780355	0.159732117	0.148729408	0.735885315	2.267650376	0.979850979	0.026667234	-1.412747931	3.850363986	3845	2435	0.607041364	0.384433218	0.03405288	0.029258691	0.629866128	2.171636719	2489	1193	0.392958636	0.188348595	1.925081228	234	136	13	4	22	59	140	7	14	73	0.581196581	0.055555556	0.017094017	0.094017094	0.252136752	0.598290598	0.02991453	0.05982906	0.311965812
5	1	0.303593565	0.286673749	0.705403688	2.316991145	0.711313228	0.144434822	0.328128049	1.900310587	0.15931809	0.155592751	0.694047553	2.099423891	0.94894269	0.02932424	0.118410684	1.820682817	408	58	0.261370916	0.037155669	0.028970911	0.029016415	0.83636257	2.391832058	1153	570	0.738629084	0.365150545	2.011167557	208	144	50	11	3	0	175	32	1	0	0.692307692	0.240384615	0.052884615	0.014423077	0	0.841346154	0.153846154	0.004807692	0
6	0	0.230354672	0.300551019	1.257903603	3.229668606	0.772210279	0.152045618	-0.13228288	1.725510082	0.096600823	0.128639221	1.493078521	4.197936576	0.957576346	0.029784682	-0.288611548	1.829435649	1447	394	0.197975099	0.053906143	0.022239646	0.02662746	1.276719004	3.525564999	5862	3988	0.802024901	0.545628677	1.651007926	202	75	75	31	13	8	116	60	16	10	0.371287129	0.371287129	0.153465347	0.064356436	0.03960396	0.574257426	0.297029703	0.079207921	0.04950495
7	0	0.210496369	0.266360359	1.451958632	4.014602099	0.749833132	0.149637624	0.090239565	1.660569351	0.111694356	0.129474155	1.364472529	3.821777166	0.947054353	0.027368147	0.364376803	2.110205895	194	49	0.154828412	0.039106145	0.030952303	0.02664329	0.843518961	2.677515597	1059	671	0.845171588	0.535514765	1.633486364	204	176	18	9	1	0	187	13	4	0	0.862745098	0.088235294	0.044117647	0.004901961	0	0.916666667	0.06372549	0.019607843	0
8	0	0.131477307	0.234549317	2.147248831	6.725494361	0.753672622	0.149949348	-0.003777011	1.729240483	0.0640854	0.109808215	2.128704727	6.832720024	0.952271738	0.028664117	-0.065695799	2.02556056	357	84	0.097727895	0.022994799	0.01521231	0.023144354	1.843109245	5.561615908	3296	2597	0.902272105	0.710922529	1.187480285	108	56	36	16	0	0	75	30	3	0	0.518518519	0.333333333	0.148148148	0	0	0.694444444	0.277777778	0.027777778	0
9	0	0.532098833	0.3155403	-0.126029389	1.646913184	0.788813515	0.146493526	-0.305793157	1.840441445	0.227670698	0.14609968	0.170383051	1.811605764	0.953190388	0.028622367	-0.159910145	1.857741711	4479	1375	0.542514535	0.166545543	0.047017741	0.029305364	0.157408019	1.789839291	3777	968	0.457485465	0.117248062	2.272321161	238	129	15	7	11	76	141	16	26	55	0.542016807	0.06302521	0.029411765	0.046218487	0.319327731	0.592436975	0.067226891	0.109243697	0.231092437
10	0	0.077781302	0.204812004	3.078165911	11.69155921	0.784040404	0.147742785	-0.260965786	1.879574105	0.029037436	0.080830375	3.589453026	16.10923113	0.958783577	0.029976035	-0.337649458	1.834595674	740	204	0.064561159	0.017797941	0.006231133	0.016316506	3.503279325	15.54611802	10722	9726	0.935438841	0.848543012	0.744247586	240	163	53	12	5	7	197	30	9	4	0.679166667	0.220833333	0.05	0.020833333	0.029166667	0.820833333	0.125	0.0375	0.016666667
11	0	0.178392007	0.240510613	1.413055831	4.024288947	0.681251317	0.134076933	0.551078199	2.184631181	0.100621147	0.137247061	1.3537287	3.645767198	0.945017611	0.026745312	-0.218873377	2.042693372	176	14	0.133942161	0.01065449	0.01739167	0.026004254	1.55469372	4.343667868	1138	758	0.866057839	0.576864536	1.542262014	244	198	41	5	0	0	236	7	1	0	0.81147541	0.168032787	0.020491803	0	0	0.967213115	0.028688525	0.004098361	0
12	1	0.577969807	0.381015197	-0.315611372	1.468531831	0.872815062	0.143390359	-1.010645858	2.746802624	0.159363693	0.152962222	0.703336334	2.139437039	0.974777284	0.028069304	-1.090972233	3.023059959	3839	2252	0.586733914	0.344184625	0.031555739	0.029648712	0.761293805	2.314390087	2704	1339	0.413266086	0.204646187	1.979628311	255	107	47	36	18	47	126	48	16	65	0.419607843	0.184313725	0.141176471	0.070588235	0.184313725	0.494117647	0.188235294	0.062745098	0.254901961
13	0	0.318695721	0.322704945	0.747507235	2.15372648	0.772557731	0.151661349	-0.134621311	1.724483202	0.137085404	0.145569944	0.957150743	2.642556053	0.95675817	0.029617685	-0.251457648	1.828919147	3881	1069	0.285787923	0.078718704	0.029069952	0.028266503	0.88869659	2.631139103	9699	5391	0.714212077	0.396980854	1.974611307	270	56	68	68	42	36	100	93	46	31	0.207407407	0.251851852	0.251851852	0.155555556	0.133333333	0.37037037	0.344444444	0.17037037	0.114814815
14	1	0.629638402	0.326605001	-0.48725053	1.8345426	0.841008351	0.151361711	-0.720288252	2.19173589	0.233339422	0.151162033	0.101330671	1.733495168	0.967385066	0.029376916	-0.678633666	2.214020321	2518	1244	0.652162652	0.322196322	0.044375806	0.02890473	0.144939971	1.729313119	1343	347	0.347837348	0.08987309	2.107968273	330	218	39	14	21	38	229	32	21	48	0.660606061	0.118181818	0.042424242	0.063636364	0.115151515	0.693939394	0.096969697	0.063636364	0.145454545
15	1	0.507952163	0.361748369	0.037344997	1.44230285	0.838501252	0.15616394	-0.64968165	2.057653075	0.180242842	0.143787886	0.575685555	2.128505426	0.97354807	0.028531633	-1.002669221	2.820510068	2885	1383	0.497842968	0.238654012	0.041793445	0.029641315	0.349599707	1.858219414	2910	1128	0.502157032	0.194650561	2.145288129	210	82	44	25	20	39	103	36	26	45	0.39047619	0.20952381	0.119047619	0.095238095	0.185714286	0.49047619	0.171428571	0.123809524	0.214285714
15	1	0.535318964	0.384918157	-0.154525882	1.399473861	0.859494843	0.149322474	-0.863256974	2.444609841	0.149257255	0.154335363	0.775227561	2.248959878	0.97504746	0.02817067	-1.063605094	2.928244699	3063	1654	0.543566992	0.293522626	0.024688822	0.028267206	1.083290723	2.897601003	2572	1331	0.456433008	0.236202307	2.025177876	312	186	34	26	29	37	196	27	36	53	0.596153846	0.108974359	0.083333333	0.092948718	0.118589744	0.628205128	0.086538462	0.115384615	0.169871795
16	0	0.029658962	0.100637346	5.569922572	39.69985253	0.730735187	0.15725797	0.236169263	1.626154034	0.02138817	0.063960909	4.441353603	24.68190821	0.957738043	0.026562724	-0.347568866	1.833072486	98	20	0.011659726	0.002379536	0.006982476	0.016447473	3.254412425	13.86191175	8307	7782	0.988340274	0.925877454	0.393478037	358	308	50	0	0	0	343	15	0	0	0.860335196	0.139664804	0	0	0	0.958100559	0.041899441	0	0
17	0	0.631707058	0.353845646	-0.538485885	1.744234088	0.867192873	0.143793517	-1.013976079	2.792665707	0.192133536	0.153514651	0.446287731	1.889469438	0.971585145	0.028083661	-0.931655912	2.693741023	6104	3453	0.651162791	0.368359292	0.037984721	0.02919525	0.482965464	2.013856042	3270	1238	0.348837209	0.132067421	2.0038545	187	44	8	22	21	92	45	30	17	95	0.235294118	0.042780749	0.117647059	0.112299465	0.49197861	0.240641711	0.160427807	0.090909091	0.50802139
18	1	0.32939975	0.322832365	0.729168135	2.144677418	0.773488427	0.157057388	-0.137178147	1.756558664	0.144362801	0.144418853	0.89127106	2.505849457	0.963576693	0.029932164	-0.521857332	1.931477551	245	70	0.294117647	0.084033613	0.034616992	0.030222965	0.620237385	2.11061844	588	318	0.705882353	0.381752701	1.99945296	204	166	29	7	2	0	189	10	3	2	0.81372549	0.142156863	0.034313725	0.009803922	0	0.926470588	0.049019608	0.014705882	0.009803922
19	0	0.051231303	0.138481905	3.767105631	18.21918041	0.688472645	0.135272435	0.45806415	2.078791928	0.032309535	0.082395457	3.474141734	15.49994732	0.935860456	0.022981448	0.701674349	2.026720249	121	13	0.028836988	0.003098189	0.008440273	0.018230922	2.847381039	10.931893	4075	3672	0.971163012	0.875119161	0.61878525	270	224	46	0	0	0	260	10	0	0	0.82962963	0.17037037	0	0	0	0.962962963	0.037037037	0	0
20	1	0.406917199	0.390043118	0.383685002	1.46782683	0.851429103	0.15129466	-0.770577734	2.232151397	0.110242212	0.135713755	1.296700516	3.55689498	0.973722099	0.02745171	-1.001742415	2.893614411	889	459	0.400270149	0.206663665	0.024722966	0.027503675	1.144257769	3.195904613	1332	853	0.599729851	0.384061234	1.895568371	150	72	45	19	8	6	85	40	11	14	0.48	0.3	0.126666667	0.053333333	0.04	0.566666667	0.266666667	0.073333333	0.093333333
20	1	0.411438227	0.349138044	0.336207982	1.617737789	0.797701755	0.15406153	-0.34931754	1.807270274	0.156111488	0.15142855	0.731725268	2.214961399	0.960535445	0.02980146	-0.399480727	1.930523988	1287	453	0.397959184	0.140074212	0.03047765	0.029335545	0.808231014	2.401557618	1947	969	0.602040816	0.299628942	2.118907914	208	103	55	30	11	9	128	47	20	13	0.495192308	0.264423077	0.144230769	0.052884615	0.043269231	0.615384615	0.225961538	0.096153846	0.0625
21	0	0.2817295	0.27677753	0.83819913	2.544094673	0.706542372	0.137759075	0.458609946	2.089298995	0.150864549	0.14700834	0.796929423	2.390523497	0.946186931	0.026928633	0.256678288	2.105706692	394	54	0.235505081	0.032277346	0.030964563	0.029950836	0.74088395	2.239926708	1279	639	0.764494919	0.381948595	1.960299466	150	107	30	7	4	2	127	21	2	0	0.713333333	0.2	0.046666667	0.026666667	0.013333333	0.846666667	0.14	0.013333333	0
22	0	0.380381387	0.323492192	0.457795535	1.797256884	0.767447684	0.147589867	-0.158201717	1.801382732	0.166609478	0.148087937	0.66739987	2.176044648	0.951292575	0.028416118	-0.177894142	1.80937143	845	212	0.355789474	0.089263158	0.03672023	0.029556841	0.457090514	1.917138031	1530	699	0.644210526	0.294315789	2.141726227	96	51	16	8	13	8	61	14	18	3	0.53125	0.166666667	0.083333333	0.135416667	0.083333333	0.635416667	0.145833333	0.1875	0.03125
23	0	0.220065748	0.299341178	1.34560937	3.468565554	0.778765961	0.156055568	-0.178097944	1.721317208	0.09105506	0.126265131	1.590960725	4.504340862	0.961397186	0.030462822	-0.432855675	1.90200218	1491	448	0.187594363	0.056366381	0.021803294	0.026173832	1.32708168	3.696702031	6457	4561	0.812405637	0.573855058	1.585815557	187	70	45	48	19	5	90	63	25	9	0.374331551	0.240641711	0.256684492	0.101604278	0.026737968	0.481283422	0.336898396	0.13368984	0.048128342
24	1	0.699365538	0.32968131	-0.906891792	2.390698979	0.877575105	0.1371115	-1.144009567	3.152408673	0.206459222	0.162666786	0.283987763	1.695082962	0.97115054	0.028006231	-0.929162407	2.70286802	3048	1817	0.734457831	0.437831325	0.032296976	0.028513598	0.710687447	2.285292347	1102	396	0.265542169	0.095421687	1.877900791	208	71	29	33	35	40	74	23	38	73	0.341346154	0.139423077	0.158653846	0.168269231	0.192307692	0.355769231	0.110576923	0.182692308	0.350961538
24	1	0.313297601	0.330705087	0.759622228	2.116557334	0.778096073	0.152029992	-0.207355855	1.739629032	0.123257721	0.141989201	1.090929785	2.95873132	0.957921117	0.028977176	-0.332010733	2.010792912	1070	300	0.290208842	0.081366965	0.025209815	0.028395936	1.090384971	2.976826247	2617	1560	0.709791158	0.423108218	1.927306682	180	96	38	25	17	4	115	39	21	5	0.533333333	0.211111111	0.138888889	0.094444444	0.022222222	0.638888889	0.216666667	0.116666667	0.027777778
25	0	0.565979964	0.344703583	-0.226252369	1.548943424	0.834865819	0.150103426	-0.668688935	2.12647428	0.207540682	0.149196464	0.374932069	1.876115581	0.965457106	0.029825631	-0.623012132	2.08926891	1589	730	0.571377202	0.262495505	0.044952587	0.028623539	0.223691518	1.869556639	1192	377	0.428622798	0.135562747	2.166842921	168	116	10	9	9	24	119	10	14	25	0.69047619	0.05952381	0.053571429	0.053571429	0.142857143	0.708333333	0.05952381	0.083333333	0.148809524
26	0	0.585996106	0.338335278	-0.317746794	1.675604006	0.830092978	0.155590314	-0.591241638	1.997129156	0.216038949	0.155121425	0.22832946	1.755457505	0.969257129	0.029493926	-0.767411876	2.342111134	2669	1220	0.60248307	0.275395034	0.040395728	0.031123386	0.37597445	1.757384024	1761	561	0.39751693	0.126636569	2.162668353	165	54	26	19	31	35	74	26	16	49	0.327272727	0.157575758	0.115151515	0.187878788	0.212121212	0.448484848	0.157575758	0.096969697	0.296969697
27	0	0.065793299	0.157438359	3.433712781	15.39707445	0.708628982	0.146008603	0.355546559	1.935140917	0.03927738	0.084748078	3.037665286	12.53248513	0.952502999	0.027493199	-0.095894526	2.063926056	189	27	0.039614337	0.005659191	0.011495078	0.020118098	2.306362041	7.84244044	4582	4005	0.960385663	0.839446657	0.739128336	198	140	53	5	0	0	185	12	1	0	0.707070707	0.267676768	0.025252525	0	0	0.934343434	0.060606061	0.005050505	0
28	1	0.235032771	0.313052763	1.262900326	3.192299638	0.795781129	0.156911182	-0.249196579	1.74015103	0.092090741	0.12690456	1.557959927	4.385193411	0.968403225	0.029216861	-0.735047854	2.346386277	908	313	0.203131991	0.070022371	0.021777079	0.026890663	1.314176894	3.603451896	3562	2498	0.796868009	0.558836689	1.61905657	285	193	61	21	6	4	221	46	11	7	0.677192982	0.214035088	0.073684211	0.021052632	0.014035088	0.775438596	0.161403509	0.038596491	0.024561404
28	1	0.132591669	0.240939683	2.161730657	6.720016513	0.761552927	0.155921295	0.00323346	1.680098247	0.0604007	0.106320706	2.251963802	7.408614885	0.960821319	0.027957647	-0.41151674	2.007249441	706	192	0.102960478	0.028000583	0.015726845	0.023310066	1.812635559	5.468891274	6151	4965	0.897039522	0.724077585	1.158550891	252	160	65	20	5	2	203	33	12	4	0.634920635	0.257936508	0.079365079	0.01984127	0.007936508	0.805555556	0.130952381	0.047619048	0.015873016
29	0	0.297150397	0.286002297	0.951323087	2.718038137	0.748798463	0.150073493	0.053135268	1.734388913	0.159552802	0.136971322	0.76381113	2.481917602	0.953864273	0.030366826	-0.121624083	1.714363304	772	169	0.233514822	0.051119177	0.040392332	0.029755662	0.373480398	1.8671513	2534	1131	0.766485178	0.342105263	2.003307617	234	164	35	23	8	4	185	36	9	4	0.700854701	0.14957265	0.098290598	0.034188034	0.017094017	0.790598291	0.153846154	0.038461538	0.017094017
29	0	0.216228884	0.27722179	1.292739409	3.458033077	0.738541656	0.144673522	0.107716435	1.742541722	0.104524825	0.134054542	1.363912781	3.730075823	0.944782446	0.026788283	0.128401251	1.924207856	435	83	0.17618469	0.033616849	0.023130827	0.026538702	1.17946327	3.243722459	2034	1348	0.82381531	0.545970028	1.649713988	234	176	42	13	3	0	201	28	5	0	0.752136752	0.179487179	0.055555556	0.012820513	0	0.858974359	0.11965812	0.021367521	0
30	0	0.541504998	0.328370835	-0.114434922	1.575668176	0.812381764	0.149474889	-0.483573912	1.951976141	0.22420146	0.14598908	0.25028497	1.831273073	0.960018147	0.028807012	-0.430395059	1.988666281	3923	1515	0.539466447	0.208333333	0.050310664	0.027708983	0.031376017	1.822302397	3349	893	0.460533553	0.12279978	2.237786271	270	158	18	15	18	61	168	24	28	50	0.585185185	0.066666667	0.055555556	0.066666667	0.225925926	0.622222222	0.088888889	0.103703704	0.185185185
30	0	0.600533286	0.30997725	-0.466427105	1.90324962	0.804580214	0.143477084	-0.454790445	1.996359635	0.235424268	0.152787041	0.041405015	1.699703194	0.954143779	0.028402368	-0.191513602	1.841860591	2786	950	0.641492056	0.218742805	0.04201988	0.029541053	0.322876912	1.855424327	1557	408	0.358507944	0.093944278	2.210794138	156	93	9	8	2	44	94	14	10	38	0.596153846	0.057692308	0.051282051	0.012820513	0.282051282	0.602564103	0.08974359	0.064102564	0.243589744
31	0	0.372482509	0.358505178	0.755874442	2.025328164	0.905152445	0.136029574	-1.511947496	3.68306998	0.173859821	0.151068892	0.767453809	2.276426478	0.975707366	0.022603656	-1.039219777	2.885266423	22	16	0.271604938	0.197530864	0.047037975	0.027963386	0.268593964	1.9366576	59	27	0.728395062	0.333333333	1.947846685	209	206	2	0	1	0	208	0	0	1	0.985645933	0.009569378	0	0.004784689	0	0.995215311	0	0	0.004784689
32	0	0.271533093	0.278211264	0.975644748	2.822161001	0.725333273	0.147216853	0.200980326	1.796495826	0.146787156	0.143084878	0.819400345	2.445489983	0.951157126	0.032515052	0.161341621	1.344730801	127	20	0.215619694	0.033955857	0.03242284	0.030020421	0.550585011	1.974235711	462	237	0.784380306	0.40237691	1.920785719	196	161	33	2	0	0	185	10	1	0	0.821428571	0.168367347	0.010204082	0	0	0.943877551	0.051020408	0.005102041	0
33	0	0.120927896	0.228671254	2.088249442	6.395826401	0.718575665	0.140834393	0.248722693	1.876235019	0.056140927	0.113531995	2.31175526	7.35428038	0.946978152	0.029447849	0.205885245	1.802459049	943	127	0.097801286	0.013171541	0.010072019	0.020075695	2.581607695	9.216013922	8699	7196	0.902198714	0.746318191	1.103532615	238	129	73	21	11	4	188	41	9	0	0.542016807	0.306722689	0.088235294	0.046218487	0.016806723	0.789915966	0.172268908	0.037815126	0
34	0	0.502428526	0.335434437	-0.095846562	1.54914604	0.785469133	0.145381	-0.289436794	1.811634104	0.183100661	0.149581493	0.450651657	1.777045773	0.949364608	0.031704587	-0.03251317	1.624305466	88	25	0.530120482	0.15060241	0.038945951	0.031184803	0.608752102	2.130652497	78	31	0.469879518	0.186746988	2.217437223	234	222	10	1	0	1	225	7	2	0	0.948717949	0.042735043	0.004273504	0	0.004273504	0.961538462	0.02991453	0.008547009	0
35	1	0.643759905	0.32704164	-0.54983117	1.873474261	0.848925025	0.149991546	-0.853885654	2.432500724	0.232774185	0.151049478	0.157489305	1.765458841	0.967587059	0.028932764	-0.752268015	2.351296998	1254	642	0.667021277	0.341489362	0.044834678	0.027879253	0.180656495	1.935187989	626	157	0.332978723	0.083510638	2.074772766	210	159	16	9	8	18	167	11	9	23	0.757142857	0.076190476	0.042857143	0.038095238	0.085714286	0.795238095	0.052380952	0.042857143	0.10952381
36	1	0.626214315	0.338863749	-0.556829362	1.847777417	0.844758502	0.144765977	-0.775282816	2.376534751	0.202521385	0.156932685	0.360073984	1.782067184	0.965272566	0.028831271	-0.59873245	2.161427978	1708	833	0.659714175	0.321745848	0.036980854	0.02888872	0.53382083	2.083278761	881	308	0.340285825	0.118964851	2.080879297	221	130	39	15	13	24	144	28	19	30	0.588235294	0.176470588	0.067873303	0.058823529	0.108597285	0.65158371	0.126696833	0.085972851	0.135746606
36	1	0.593894001	0.367443623	-0.38642939	1.579398682	0.861309132	0.147423375	-0.873038744	2.511225516	0.173857643	0.155309877	0.587620991	2.035251885	0.976305184	0.028605448	-1.139955835	3.013060054	1921	1021	0.611005089	0.324745547	0.030777261	0.029401724	0.837656018	2.430304172	1223	526	0.388994911	0.167302799	2.046870841	224	111	51	22	20	20	132	39	19	34	0.495535714	0.227678571	0.098214286	0.089285714	0.089285714	0.589285714	0.174107143	0.084821429	0.151785714
37	0	0.161488276	0.257712722	1.793497838	5.086697081	0.749617912	0.148951348	0.039784797	1.718230464	0.072822526	0.114301056	1.945739636	5.981952282	0.954108486	0.030950195	-0.167916002	1.676513238	447	92	0.131008206	0.026963658	0.018440167	0.024298521	1.625744652	4.788630713	2965	2264	0.868991794	0.663540445	1.339173786	130	79	32	15	4	0	99	25	6	0	0.607692308	0.246153846	0.115384615	0.030769231	0	0.761538462	0.192307692	0.046153846	0
37	0	0.068979111	0.161457144	3.289823887	14.40886428	0.710690376	0.151698552	0.449585762	1.888731977	0.042298446	0.091458198	2.913633126	11.38980466	0.955608984	0.032155517	-0.122363679	1.845839572	97	17	0.039917695	0.006995885	0.011313107	0.020348511	2.403520749	8.303788839	2333	2025	0.960082305	0.833333333	0.765727067	132	102	27	3	0	0	126	5	1	0	0.772727273	0.204545455	0.022727273	0	0	0.954545455	0.037878788	0.007575758	0
37	0	0.0899967	0.186504856	2.705503363	10.06082777	0.704104604	0.144709978	0.436101612	1.999664889	0.050880319	0.100562785	2.584205429	9.131754206	0.947129074	0.029216649	0.050653835	1.937690749	203	31	0.059882006	0.009144543	0.013512806	0.021111931	2.138049003	7.081036474	3187	2700	0.940117994	0.796460177	0.915052573	108	54	53	1	0	0	88	20	0	0	0.5	0.490740741	0.009259259	0	0	0.814814815	0.185185185	0	0
38	0	0.409121671	0.334510364	0.429125795	1.746478256	0.800008185	0.152635892	-0.339602679	1.854934365	0.178666291	0.144514127	0.528360644	2.072370231	0.963960642	0.030416737	-0.586969528	1.978465049	701	242	0.370899471	0.128042328	0.038696912	0.029126914	0.449657304	1.975963612	1189	475	0.629100529	0.251322751	2.167994515	99	71	12	3	1	12	80	6	4	9	0.717171717	0.121212121	0.03030303	0.01010101	0.121212121	0.808080808	0.060606061	0.04040404	0.090909091
38	0	0.269528498	0.280284716	1.119100764	3.122525315	0.745472771	0.156838652	0.108156444	1.680685858	0.145133972	0.134032338	0.930902991	2.766624185	0.960893959	0.027187269	-0.209418067	1.827691625	483	111	0.207207207	0.047619048	0.039957129	0.028590516	0.414223322	1.971822708	1848	935	0.792792793	0.401115401	1.903044822	180	145	15	11	6	3	153	19	6	2	0.805555556	0.083333333	0.061111111	0.033333333	0.016666667	0.85	0.105555556	0.033333333	0.011111111
39	1	0.361448849	0.382993497	0.572314676	1.659483294	0.848191139	0.149450055	-0.760593152	2.260915347	0.100321839	0.134478776	1.384570309	3.739473958	0.970393927	0.028375315	-0.845385915	2.505044588	2706	1372	0.34916129	0.177032258	0.020056685	0.025851086	1.448929073	4.078947021	5044	3396	0.65083871	0.438193548	1.821680491	120	23	21	21	20	35	30	28	18	44	0.191666667	0.175	0.175	0.166666667	0.291666667	0.25	0.233333333	0.15	0.366666667
39	1	0.4231829	0.403762177	0.30043946	1.367857677	0.867784012	0.145910027	-0.991575343	2.716585495	0.100898504	0.136333253	1.3795257	3.712510847	0.973500951	0.028400223	-1.018671681	2.839533083	3918	2248	0.420250992	0.241124102	0.01939401	0.026147391	1.462788837	4.031212977	5405	3637	0.579749008	0.390110479	1.833438113	192	53	31	25	33	50	62	30	30	70	0.276041667	0.161458333	0.130208333	0.171875	0.260416667	0.322916667	0.15625	0.15625	0.364583333
40	0	0.273705866	0.2957121	1.028763538	2.790834003	0.754732877	0.152757463	0.024716837	1.661318752	0.133104719	0.13697634	1.037173704	2.914583596	0.952660043	0.030147471	-0.221173263	1.765109752	641	161	0.226182075	0.056810162	0.034078183	0.028882944	0.640302347	2.17650811	2193	1230	0.773817925	0.434015526	1.877170419	293	199	73	18	3	0	234	51	7	1	0.679180887	0.249146758	0.061433447	0.010238908	0	0.798634812	0.174061433	0.023890785	0.003412969
41	0	0.601052014	0.333780795	-0.437107384	1.74884742	0.829750689	0.146468608	-0.652803421	2.171328437	0.211859093	0.154761597	0.295872109	1.756713485	0.961896821	0.028738485	-0.467963141	1.984550266	1729	750	0.629872495	0.273224044	0.040119607	0.029104134	0.428346314	1.975068186	1016	320	0.370127505	0.116575592	2.152549603	182	99	29	15	17	22	108	24	19	31	0.543956044	0.159340659	0.082417582	0.093406593	0.120879121	0.593406593	0.131868132	0.104395604	0.17032967
42	0	0.712639025	0.303818002	-1.053790513	2.830255108	0.859286	0.13436333	-0.977256638	2.869651473	0.219382087	0.162428462	0.176411648	1.639674622	0.962592987	0.027835416	-0.511498407	2.127156461	4413	2297	0.770829694	0.401222707	0.034353325	0.030494139	0.600285838	2.061021787	1312	420	0.229170306	0.073362445	1.915434788	238	115	25	14	20	64	125	17	21	75	0.483193277	0.105042017	0.058823529	0.084033613	0.268907563	0.525210084	0.071428571	0.088235294	0.31512605
43	1	0.087246673	0.159652784	2.650730671	10.51904693	0.668471123	0.13302527	0.617141232	2.296928699	0.062749574	0.10478458	2.112438163	6.910167539	0.942526798	0.022058739	-0.046407843	1.748646486	179	12	0.040442838	0.002711252	0.016077841	0.024108133	1.715514608	5.000029538	4247	3342	0.959557162	0.755083597	0.991213444	216	133	82	1	0	0	205	11	0	0	0.615740741	0.37962963	0.00462963	0	0	0.949074074	0.050925926	0	0
44	0	0.111810182	0.233577858	2.456196332	8.093638576	0.779612809	0.158212122	-0.177424109	1.705111921	0.04642448	0.097504722	2.70769319	9.913385595	0.962770883	0.030413119	-0.437741995	1.954968568	783	245	0.089179954	0.027904328	0.011358832	0.020679961	2.355304956	7.993529989	7997	6834	0.910820046	0.778359909	0.991760715	234	120	94	9	6	5	187	32	8	7	0.512820513	0.401709402	0.038461538	0.025641026	0.021367521	0.799145299	0.136752137	0.034188034	0.02991453
44	0	0.120765923	0.237264209	2.321135447	7.393673512	0.776283097	0.148999123	-0.120470149	1.812570117	0.051908616	0.099965354	2.519850084	8.89786609	0.958859526	0.031128025	-0.397856202	1.791066834	627	175	0.095057611	0.026531231	0.013674089	0.022174017	2.051593289	6.501851825	5969	4990	0.904942389	0.756519102	1.06021177	196	107	65	20	4	0	140	45	9	2	0.545918367	0.331632653	0.102040816	0.020408163	0	0.714285714	0.229591837	0.045918367	0.010204082
45	1	0.052376315	0.139353259	3.97431439	20.11910688	0.716710875	0.141950744	0.253695913	1.898173946	0.032898443	0.077975144	3.467001845	15.6448143	0.946613161	0.032109602	0.329962173	1.623928242	140	19	0.028484232	0.003865717	0.010182511	0.01842282	2.565473839	9.415369277	4775	4285	0.971515768	0.871820956	0.617444002	266	218	47	1	0	0	253	12	1	0	0.819548872	0.176691729	0.003759398	0	0	0.95112782	0.045112782	0.003759398	0
45	1	0.190428135	0.273728805	1.532211311	4.150223082	0.754303861	0.150386477	0.021500352	1.726106849	0.087000248	0.124502539	1.652064223	4.719016645	0.954020898	0.03075234	-0.15350277	1.679008768	1735	409	0.154993747	0.036537431	0.020438431	0.025528757	1.431743036	4.026360336	9459	6788	0.845006253	0.606396284	1.496778176	271	100	112	35	9	15	168	77	18	8	0.36900369	0.413284133	0.129151292	0.033210332	0.055350554	0.619926199	0.284132841	0.066420664	0.029520295
46	0	0.19730969	0.307697816	1.481605081	3.750338186	0.800715745	0.155189407	-0.351400133	1.778421891	0.066237806	0.117162328	2.035106641	6.161175402	0.960244227	0.030277432	-0.393136904	1.913316315	772	291	0.178455848	0.067267684	0.013438098	0.022303112	2.002257154	6.183392821	3554	2813	0.821544152	0.650254276	1.391685058	198	136	37	12	5	8	158	22	8	10	0.686868687	0.186868687	0.060606061	0.025252525	0.04040404	0.797979798	0.111111111	0.04040404	0.050505051
47	0	0.127574481	0.240891232	2.152304004	6.645157562	0.758044549	0.1524944	-0.03674663	1.699198975	0.055883003	0.107886765	2.305982578	7.589362411	0.956537209	0.028994545	-0.169864361	1.796065562	622	146	0.102101116	0.023965857	0.011137275	0.021275997	2.331612729	7.784122511	5470	4459	0.897898884	0.731943533	1.14043552	231	143	66	12	9	1	190	33	5	3	0.619047619	0.285714286	0.051948052	0.038961039	0.004329004	0.822510823	0.142857143	0.021645022	0.012987013
48	0	0.131046102	0.227663762	2.114866055	6.653831669	0.739658255	0.144566264	0.096022618	1.786777828	0.068266893	0.113442539	2.042053994	6.356521469	0.949946485	0.027442828	-0.030545964	1.862304426	671	122	0.093506132	0.017001115	0.01674535	0.023811955	1.707813658	5.074247514	6505	5093	0.906493868	0.709726867	1.193514822	196	87	84	23	2	0	144	46	6	0	0.443877551	0.428571429	0.117346939	0.010204082	0	0.734693878	0.234693878	0.030612245	0
49	0	0.535556758	0.34679045	-0.094607027	1.509853536	0.828036449	0.152491776	-0.595682241	2.031346561	0.201540216	0.147521773	0.36116879	1.86551199	0.96556389	0.029170418	-0.578256254	2.111804752	3104	1390	0.53315012	0.238749571	0.042119344	0.029497778	0.290119521	1.857815507	2718	889	0.46684988	0.152696668	2.187915301	192	112	15	7	8	50	120	15	4	53	0.583333333	0.078125	0.036458333	0.041666667	0.260416667	0.625	0.078125	0.020833333	0.276041667
50	0	0.313321819	0.403849132	0.792212162	1.832387857	0.891979447	0.133737342	-1.274517574	3.507275164	0.055689852	0.110594418	2.370471714	7.785089961	0.977222463	0.026721367	-1.223385303	3.418296127	1016	647	0.308065494	0.196179503	0.010824371	0.019960711	2.497354692	8.882074215	2282	1878	0.691934506	0.569436022	1.453325468	252	184	38	10	7	13	199	19	14	20	0.73015873	0.150793651	0.03968254	0.027777778	0.051587302	0.78968254	0.075396825	0.055555556	0.079365079
51	0	0.087504937	0.202364086	2.694123248	9.558531177	0.736671883	0.137527685	0.089118876	1.937148305	0.039772074	0.096419565	2.869173507	10.55253268	0.946275383	0.026430195	0.207790748	2.057823337	95	15	0.068493151	0.010814708	0.007114882	0.017611518	3.231731252	13.50293357	1292	1129	0.931506849	0.813987022	0.876367607	144	123	18	2	1	0	138	5	1	0	0.854166667	0.125	0.013888889	0.006944444	0	0.958333333	0.034722222	0.006944444	0
52	0	0.140006892	0.202763104	1.853467881	5.897101263	0.670565144	0.128855828	0.672496537	2.529789541	0.09111731	0.12263183	1.55636766	4.426109063	0.944529622	0.019942649	0.360349248	2.48683749	230	19	0.084372707	0.006969919	0.022968191	0.026286118	1.275758908	3.585779241	2496	1749	0.915627293	0.641599413	1.335871415	208	135	70	3	0	0	193	15	0	0	0.649038462	0.336538462	0.014423077	0	0	0.927884615	0.072115385	0	0
53	1	0.500141849	0.323953495	0.082587983	1.581800227	0.804151932	0.147940165	-0.398450605	1.941880979	0.225466073	0.14314708	0.231813523	1.704588942	0.957284914	0.03113113	-0.253803971	1.791668157	103	37	0.474654378	0.170506912	0.057761267	0.031084885	-0.365934117	1.64947554	114	28	0.525345622	0.129032258	2.244220862	150	132	14	3	1	0	141	6	2	1	0.88	0.093333333	0.02	0.006666667	0	0.94	0.04	0.013333333	0.006666667
53	1	0.750978517	0.272748544	-1.037367761	2.953035621	0.865288479	0.14576886	-0.953214941	2.632405299	0.284422661	0.142185721	-0.306076528	1.904556643	0.972655201	0.028751476	-0.999195845	2.767665742	1853	1044	0.803207629	0.452535761	0.055988818	0.029123261	-0.152123036	1.63470223	454	69	0.196792371	0.029908973	1.837619046	204	101	36	33	12	22	118	33	20	33	0.495098039	0.176470588	0.161764706	0.058823529	0.107843137	0.578431373	0.161764706	0.098039216	0.161764706
54	0	0.274296131	0.2852371	1.110368821	3.060499679	0.757634976	0.156023352	-0.001773784	1.696035361	0.145772772	0.133704495	0.93110643	2.802562873	0.960087585	0.030243292	-0.315202595	1.810925051	1751	443	0.210052783	0.053142994	0.039719784	0.029269554	0.399979163	1.928337803	6585	3272	0.789947217	0.392514395	1.913601603	280	135	75	39	18	13	192	54	26	8	0.482142857	0.267857143	0.139285714	0.064285714	0.046428571	0.685714286	0.192857143	0.092857143	0.028571429
55	1	0.123446902	0.233250592	2.249139431	7.146566385	0.758080203	0.151202648	-0.071277732	1.717481061	0.056941456	0.105259283	2.329503253	7.854369406	0.953839434	0.029877392	-0.13922449	1.710627091	916	211	0.094853474	0.021849436	0.0139188	0.023079406	2.008044458	6.179472715	8741	7146	0.905146526	0.739981361	1.11033055	210	103	72	20	12	3	144	50	13	3	0.49047619	0.342857143	0.095238095	0.057142857	0.014285714	0.685714286	0.238095238	0.061904762	0.014285714
55	1	0.048440387	0.13368057	3.921808961	19.65583652	0.665702862	0.13922873	0.886214646	2.656982671	0.029626565	0.076549615	3.714160756	17.77665189	0.953342006	0.0360292	0.070853162	1.568717544	89	8	0.029577933	0.002658691	0.008435239	0.017561453	3.00196124	11.97724875	2920	2648	0.970422067	0.880026587	0.586494579	196	159	37	0	0	0	188	8	0	0	0.81122449	0.18877551	0	0	0	0.959183673	0.040816327	0	0
56	0	0.231092586	0.288731346	1.217330334	3.158778938	0.752134842	0.143322215	-0.150256994	1.761614846	0.105687314	0.131795913	1.388472809	3.931453494	0.942140072	0.025303318	0.144005375	1.897894974	226	43	0.193991416	0.036909871	0.025185114	0.027955874	1.125209631	3.107424618	939	613	0.806008584	0.526180258	1.692613427	168	135	25	7	1	0	152	11	5	0	0.803571429	0.148809524	0.041666667	0.005952381	0	0.904761905	0.06547619	0.029761905	0
57	0	0.056170364	0.129335105	3.424518994	15.91054907	0.663628254	0.129908468	0.575507823	2.232196032	0.042756467	0.091776997	3.020173493	12.19508661	0.957260305	0.024425604	-0.156471237	1.94381165	7	0	0.021604938	0	0.012231341	0.021179971	2.253764597	7.392022523	317	275	0.978395062	0.848765432	0.721117618	240	234	6	0	0	0	240	0	0	0	0.975	0.025	0	0	0	1	0	0	0
58	0	0.150290124	0.237155663	1.865869864	5.55003515	0.729544834	0.14139611	0.186367939	1.888195143	0.079133183	0.120042266	1.834205661	5.476780284	0.949762498	0.027394256	0.130791762	1.956996558	612	97	0.109402932	0.017340007	0.01955065	0.025639574	1.460541431	4.083665912	4982	3716	0.890597068	0.664283161	1.322609325	192	92	79	17	4	0	141	49	2	0	0.479166667	0.411458333	0.088541667	0.020833333	0	0.734375	0.255208333	0.010416667	0
59	0	0.062520336	0.166112324	3.855374587	18.3313936	0.785928106	0.155956056	-0.184801714	1.721483807	0.03310531	0.074715916	3.361721744	15.07302565	0.957442108	0.033174901	-0.122259244	1.54559833	204	72	0.039072975	0.013790462	0.01132064	0.019624174	2.488497354	8.912418114	5017	4504	0.960927025	0.862669987	0.658313533	299	246	49	4	0	0	277	18	4	0	0.822742475	0.163879599	0.013377926	0	0	0.926421405	0.060200669	0.013377926	0
60	0	0.531041351	0.342090486	-0.12475738	1.543843282	0.81725543	0.148836252	-0.51667073	2.022428236	0.202011508	0.153687422	0.369050909	1.809168657	0.962284326	0.029537981	-0.4839879	1.959797432	2121	839	0.534795764	0.211548159	0.040482443	0.030511789	0.440059574	1.892466747	1845	639	0.465204236	0.161119516	2.211360872	231	137	36	6	21	31	151	26	22	32	0.593073593	0.155844156	0.025974026	0.090909091	0.134199134	0.653679654	0.112554113	0.095238095	0.138528139
61	0	0.126848018	0.2162053	2.099725363	6.761967127	0.714499555	0.145396822	0.232648014	1.89868023	0.07161761	0.116713384	1.895962454	5.635934732	0.945729477	0.035603345	-0.040372774	1.512469133	50	7	0.085910653	0.012027491	0.016690278	0.025502176	1.704401058	4.763985454	532	410	0.914089347	0.704467354	1.201867865	190	167	23	0	0	0	184	6	0	0	0.878947368	0.121052632	0	0	0	0.968421053	0.031578947	0	0
62	1	0.075753559	0.177782989	3.113942584	12.40791123	0.704856619	0.142462289	0.565404907	2.268718141	0.037349012	0.081537865	3.318149842	14.68315455	0.986471265	0.003965306	0	1	21	2	0.057534247	0.005479452	0.012165341	0.02003435	2.245636813	7.395827245	344	303	0.942465753	0.830136986	0.775311762	154	144	10	0	0	0	152	2	0	0	0.935064935	0.064935065	0	0	0	0.987012987	0.012987013	0	0
63	0	0.710594128	0.280677862	-0.890651546	2.686375451	0.840367627	0.146737102	-0.686471175	2.241858134	0.270913766	0.148663025	-0.210667587	1.81100519	0.967501394	0.029515986	-0.742617241	2.305995918	454	214	0.772108844	0.363945578	0.037996385	0.028749286	0.656397489	2.269966108	134	21	0.227891156	0.035714286	1.988890573	135	86	31	11	6	1	92	25	13	5	0.637037037	0.22962963	0.081481481	0.044444444	0.007407407	0.681481481	0.185185185	0.096296296	0.037037037
64	0	0.279444557	0.290040745	0.98944325	2.828726127	0.746330832	0.159674576	0.071764331	1.568106323	0.146670371	0.145372533	0.839504304	2.445397416	0.954423819	0.028450105	-0.040736114	1.754500273	244	61	0.221415608	0.055353902	0.032028407	0.029656599	0.741172677	2.285814248	858	449	0.778584392	0.407441016	1.92106052	204	164	31	8	0	1	186	14	3	1	0.803921569	0.151960784	0.039215686	0	0.004901961	0.911764706	0.068627451	0.014705882	0.004901961
65	0	0.115654678	0.201063836	2.239134818	7.477674164	0.682287081	0.140448154	0.56511046	2.11677443	0.066225043	0.108526783	2.133125676	6.956441535	0.939828362	0.022230204	0.48509045	2.268898753	287	35	0.080234834	0.009784736	0.018114251	0.024521018	1.619090158	4.693551716	3290	2588	0.919765166	0.723511322	1.133915942	169	113	46	8	1	1	150	17	2	0	0.668639053	0.272189349	0.047337278	0.00591716	0.00591716	0.887573964	0.100591716	0.01183432	0
66	0	0.423322685	0.300947664	0.129997834	1.733923034	0.729398288	0.133086705	0.241785724	2.028993528	0.201726548	0.162138096	0.354791981	1.677040134	0.950557357	0.030431255	-0.210634935	1.7825281	341	46	0.419950739	0.056650246	0.036750123	0.0278584	0.451813184	2.091045388	471	180	0.580049261	0.221674877	2.228683752	47	8	25	10	0	4	31	12	4	0	0.170212766	0.531914894	0.212765957	0	0.085106383	0.659574468	0.255319149	0.085106383	0
67	0	0.033230437	0.103909043	5.079276008	32.87910763	0.671366283	0.142800148	0.555421896	2.044239298	0.022688545	0.061706359	4.122568532	21.91035718	0.96300551	0.02022488	0	1	30	2	0.016251354	0.001083424	0.008087758	0.016953527	2.903885444	11.59579087	1816	1692	0.983748646	0.916576381	0.43390815	180	163	17	0	0	0	178	2	0	0	0.905555556	0.094444444	0	0	0	0.988888889	0.011111111	0	0
68	0	0.135160263	0.242436719	2.076227741	6.330724331	0.75691052	0.154077707	-0.068902528	1.671362495	0.063003962	0.112979604	2.187203601	6.918681247	0.954178392	0.029835051	-0.160079577	1.751258571	347	83	0.103985616	0.02487264	0.014434065	0.021592401	1.953539086	6.117639829	2990	2407	0.896014384	0.721306563	1.175719919	196	138	46	8	3	1	173	17	5	1	0.704081633	0.234693878	0.040816327	0.015306122	0.005102041	0.882653061	0.086734694	0.025510204	0.005102041
69	0	0.317751544	0.312064994	0.769532109	2.258333663	0.753392625	0.156923	-0.001935603	1.666511117	0.142992207	0.140793777	0.863597312	2.589892222	0.952120643	0.027235943	0.027367973	1.930648359	278	76	0.286302781	0.078269825	0.030266284	0.028142958	0.827665851	2.450496673	693	354	0.713697219	0.364572606	2.012378687	56	30	14	8	3	1	36	14	5	1	0.535714286	0.25	0.142857143	0.053571429	0.017857143	0.642857143	0.25	0.089285714	0.017857143
70	0	0.145585078	0.244512761	1.932876121	5.792907103	0.736208535	0.155780236	0.197859677	1.785409067	0.06885451	0.114811776	1.959045576	5.991502555	0.960116593	0.029560799	-0.394073621	2.026219344	228	51	0.114977307	0.025718608	0.014621436	0.022668269	1.852776143	5.572733067	1755	1355	0.885022693	0.683308119	1.276379736	264	232	22	9	1	0	248	13	3	0	0.878787879	0.083333333	0.034090909	0.003787879	0	0.939393939	0.049242424	0.011363636	0
71	0	0.028787395	0.094069002	4.441509425	23.97664313	0.59016118	0.09011714	0.387599785	1.25952514	0.022072398	0.071086686	4.415671814	23.25708971	0.958677678	0.021264262	-0.135139593	1.923270256	5	0	0.011820331	0	0.007108206	0.018738338	3.270506934	13.01006097	418	396	0.988179669	0.936170213	0.569466391	144	140	4	0	0	0	144	0	0	0	0.972222222	0.027777778	0	0	0	1	0	0	0
72	0	0.185395705	0.230151653	1.460387058	4.39343163	0.683991939	0.138128721	0.569689755	2.1774525	0.115014365	0.133027289	1.13336653	3.195213043	0.944931817	0.029076263	0.090011672	1.853689575	190	21	0.123697917	0.013671875	0.024219368	0.028228585	1.057732648	2.90016386	1346	812	0.876302083	0.528645833	1.607928302	221	174	46	1	0	0	204	17	0	0	0.787330317	0.208144796	0.004524887	0	0	0.923076923	0.076923077	0	0
73	0	0.304239881	0.221407042	0.475979718	2.366484989	0.637751247	0.10876988	0.428773007	1.807557472	0.2199458	0.151811888	0.110910328	1.612466901	0.955483653	0.028474922	-0.128807717	1.912253087	23	0	0.201754386	0	0.043149779	0.028677344	0.360355069	2.051355795	91	28	0.798245614	0.245614035	2.140292216	105	101	3	1	0	0	105	0	0	0	0.961904762	0.028571429	0.00952381	0	0	1	0	0	0
74	0	0.566428895	0.353952507	-0.258675995	1.548414109	0.842858989	0.14769536	-0.72923511	2.253608334	0.195637543	0.15491747	0.370772014	1.775379651	0.967896463	0.0287222	-0.793973862	2.489295406	1226	590	0.572897196	0.275700935	0.035820242	0.028271733	0.563332624	2.185444865	914	336	0.427102804	0.157009346	2.136391866	280	227	19	9	9	16	236	15	9	20	0.810714286	0.067857143	0.032142857	0.032142857	0.057142857	0.842857143	0.053571429	0.032142857	0.071428571
75	0	0.022784683	0.092456471	6.44773143	51.24936928	0.733165161	0.157837608	0.070914134	1.692034092	0.01527517	0.054652173	5.33040304	34.80538764	0.963198249	0.024640391	-0.400873639	2.617476428	77	13	0.010460535	0.001766064	0.004723216	0.013520709	4.129903116	21.52778657	7284	6939	0.989539465	0.942670833	0.32021863	204	174	29	1	0	0	199	3	2	0	0.852941176	0.142156863	0.004901961	0	0	0.975490196	0.014705882	0.009803922	0
76	0	0.090698411	0.182190981	2.887090746	11.33300121	0.729930548	0.146987221	0.207955171	1.845991255	0.054295913	0.09622005	2.519901105	9.157040831	0.952202707	0.028368722	-0.249838325	1.91887609	341	62	0.05387897	0.009796176	0.017358546	0.023485007	1.672027177	4.981843624	5988	4976	0.94612103	0.786222152	0.923566737	130	61	63	4	2	0	106	20	4	0	0.469230769	0.484615385	0.030769231	0.015384615	0	0.815384615	0.153846154	0.030769231	0
77	0	0.093269353	0.195255107	2.566715695	8.948720334	0.715855328	0.131870381	0.224901503	1.83623237	0.050868492	0.106442456	2.696684456	9.571136547	0.93041019	0.021817551	0.259373481	1.308897486	60	7	0.063761955	0.007438895	0.012123975	0.018845764	2.145047676	7.241467446	881	751	0.936238045	0.798087141	0.930551897	195	180	14	1	0	0	190	5	0	0	0.923076923	0.071794872	0.005128205	0	0	0.974358974	0.025641026	0	0
78	0	0.393154142	0.32981342	0.453918424	1.77539444	0.781005841	0.152519602	-0.201868733	1.76144697	0.169162269	0.144446177	0.663242172	2.228516933	0.96308127	0.028197605	-0.394316538	1.75059957	149	41	0.366093366	0.100737101	0.041816439	0.030651426	0.252301072	1.768015068	258	116	0.633906634	0.285012285	2.14746398	165	150	8	5	1	1	157	6	1	1	0.909090909	0.048484848	0.03030303	0.006060606	0.006060606	0.951515152	0.036363636	0.006060606	0.006060606
79	0	0.187318775	0.274930631	1.52484576	4.095172128	0.747701474	0.149914834	0.065066138	1.727898664	0.081387846	0.122607692	1.732035345	5.002939942	0.957175531	0.029910557	-0.386671821	1.919193113	655	134	0.158980583	0.032524272	0.018168879	0.024779098	1.586097686	4.497959869	3465	2546	0.841019417	0.617961165	1.473620596	196	108	64	17	7	0	147	38	10	1	0.551020408	0.326530612	0.086734694	0.035714286	0	0.75	0.193877551	0.051020408	0.005102041
80	0	0.248802119	0.286612265	1.106777793	3.036418145	0.74740114	0.149592395	0.077778592	1.783875322	0.126157627	0.143652311	1.05047582	2.835408442	0.954900218	0.030680082	-0.204313707	1.817489264	474	103	0.197417743	0.042898792	0.025410009	0.028452801	0.975618103	2.717288785	1927	1133	0.802582257	0.471886714	1.803677056	144	96	28	13	6	1	120	16	6	2	0.666666667	0.194444444	0.090277778	0.041666667	0.006944444	0.833333333	0.111111111	0.041666667	0.013888889
81	0	0.498195348	0.371679337	-0.02126288	1.416232582	0.834283768	0.150560176	-0.672503192	2.15081232	0.156699917	0.154955666	0.74138941	2.205708703	0.964435954	0.030750999	-0.586677873	2.030320546	1200	560	0.50398992	0.235195296	0.026915941	0.0269703	0.973686766	2.850025776	1181	580	0.49601008	0.243595128	2.099376804	156	76	31	19	25	5	84	25	29	18	0.487179487	0.198717949	0.121794872	0.16025641	0.032051282	0.538461538	0.16025641	0.185897436	0.115384615
82	0	0.154597409	0.248491757	2.058552335	6.403646864	0.779697798	0.172170036	-0.141772765	1.474018532	0.078973376	0.112370072	1.77792401	5.423794753	0.966376871	0.031743683	-0.702552233	2.150336117	173	63	0.107922645	0.03930131	0.021785641	0.026216592	1.315817602	3.72249503	1430	1050	0.892077355	0.655021834	1.31888174	143	107	31	5	0	0	120	18	5	0	0.748251748	0.216783217	0.034965035	0	0	0.839160839	0.125874126	0.034965035	0
83	0	0.181169403	0.265455718	1.619447279	4.529457233	0.753305518	0.154085496	0.064771567	1.733453764	0.087923879	0.126579926	1.63592375	4.577310007	0.96277468	0.029610301	-0.47680809	1.930618443	324	75	0.140138408	0.032439446	0.020657473	0.025168496	1.399849966	3.936375184	1988	1438	0.859861592	0.621972318	1.454704078	198	138	51	6	3	0	175	17	6	0	0.696969697	0.257575758	0.03030303	0.015151515	0	0.883838384	0.085858586	0.03030303	0
84	0	0.170207239	0.228848415	1.638997075	4.90272103	0.699959161	0.137695038	0.477435176	2.114415855	0.103286281	0.129025577	1.40874294	3.923341374	0.956168993	0.025588194	0.074440038	1.40500103	143	15	0.112156863	0.011764706	0.026284824	0.027236583	0.997407772	2.903396758	1132	753	0.887843137	0.590588235	1.487927816	132	105	26	1	0	0	121	11	0	0	0.795454545	0.196969697	0.007575758	0	0	0.916666667	0.083333333	0	0
85	0	0.402749956	0.37747955	0.396942615	1.521830321	0.835297249	0.153217556	-0.68567857	2.12521802	0.122195856	0.139990588	1.137857252	3.110791059	0.966073262	0.029115583	-0.68190406	2.253924339	2658	1271	0.393428064	0.18812907	0.026099524	0.027410437	1.060366073	3.037768737	4098	2437	0.606571936	0.3607164	1.962864439	252	158	25	18	14	37	174	16	20	42	0.626984127	0.099206349	0.071428571	0.055555556	0.146825397	0.69047619	0.063492063	0.079365079	0.166666667
86	0	0.063207989	0.153849836	3.527976259	16.17045405	0.721205243	0.141441092	0.196763338	1.902105174	0.039036661	0.085538353	3.093966038	12.90799735	0.943679118	0.022125674	0.628370078	2.504954561	99	15	0.035433071	0.005368647	0.01161083	0.021136443	2.371538317	7.999488458	2695	2364	0.964566929	0.846098783	0.718138541	244	213	31	0	0	0	233	11	0	0	0.87295082	0.12704918	0	0	0	0.954918033	0.045081967	0	0
87	0	0.508539837	0.402922281	-0.016393084	1.284716958	0.879675461	0.145235957	-1.141364988	3.012457484	0.126142166	0.140186663	1.09569635	3.025342219	0.977325301	0.027183334	-1.244353227	3.41049413	1494	911	0.507472826	0.309442935	0.028600199	0.027993893	0.921963489	2.723081504	1450	858	0.492527174	0.291440217	1.904800776	192	144	11	6	8	23	147	11	6	28	0.75	0.057291667	0.03125	0.041666667	0.119791667	0.765625	0.057291667	0.03125	0.145833333
88	0	0.192287081	0.264981759	1.489206383	4.060665064	0.740853389	0.143956473	0.103182265	1.822767889	0.096884244	0.131673552	1.6004039	4.519879363	0.947320077	0.02545432	0.587464464	2.08331411	116	23	0.148148148	0.029374202	0.023572429	0.026632789	1.166395343	3.237585136	667	461	0.851851852	0.588761175	1.523834424	128	111	13	3	1	0	120	6	2	0	0.8671875	0.1015625	0.0234375	0.0078125	0	0.9375	0.046875	0.015625	0
89	0	0.154670104	0.221219961	1.883988842	5.840695188	0.712277341	0.138740801	0.221534992	1.922899709	0.092757841	0.117784751	1.582144931	4.704571663	0.938146642	0.027234547	0.426964179	2.062850465	312	42	0.099935939	0.013452915	0.026911003	0.027507433	1.033466836	2.952929344	2810	1938	0.900064061	0.620755926	1.397229116	147	91	44	11	1	0	125	21	1	0	0.619047619	0.299319728	0.074829932	0.006802721	0	0.850340136	0.142857143	0.006802721	0
[truncated: 48 more columns]
