# Supplementary material for: Predicting Metastasis Risk in Pancreatic Neuroendocrine Tumors Using Deep Learning Image Analysis
Source: Front Oncol. 2021 Feb 25;10:593211. doi: 10.3389/fonc.2020.593211 (PMC7946991; doi:10.3389/fonc.2020.593211)
Supplement: Supplementary Data Sheet 2 — The algorithms and scripts used throughout the paper. [file DataSheet_2.zip › FullSlideFeatureExtraction.m]

function [feat_vector] = FullSlideFeatureExtraction(CancerTile_excel_loc,StromalTiles_excel_loc,ImageSize)
%UNTITLED2 Summary of this function goes here
%   Detailed explanation goes here
%   CancerTile_excel_loc - string pointing to the full location of the
%   excel which aggrigates the cancer tiles for the slide. Columns in the
%   excel represent: 
%   1st column: FileName(format:'annotation'_'annotation_prob'_'x_loc'_'y_loc'.jpg)
%   2nd column: Metastasis Probability (continous value between 0 and 1)
%
%   StromalTiles_excel_loc - same as above but for the stromal tiles
%
%   ImageSize - Numeric array [Y_size,X_size] which has the original slide 
%   size dimensions in pixals
%   
%   Returns - feat_vector - a numeric array which holds the full slide
%   feature set (see supl table 'Generalized whole slide feature list.')

%% Load the cancer and stroma excel tile data

[~,~,CancerTiles] = xlsread(CancerTile_excel_loc);

NameSplit_cancer = cellfun(@(x) strsplit(x,{'\','.jpg','_'}), CancerTiles(:,1),'UniformOutput',false);
% the below naming split assumes that the 3rd and 4th values split are for
% the x and y positions for that tile respectivly 
X_locs_cancer = cellfun(@(x) x{3},NameSplit_cancer,'UniformOutput',false); 
Y_locs_cancer = cellfun(@(x) x{4},NameSplit_cancer,'UniformOutput',false);
Prob_mets_cancer = CancerTiles(:,2);

[~,~,StromaTiles] = xlsread(StromalTiles_excel_loc);
NameSplit_stroma = cellfun(@(x) strsplit(x,{'\','.jpg','_'}), StromaTiles(:,1),'UniformOutput',false);
% the below naming split assumes that the 3rd and 4th values split are for
% the x and y positions for that tile respectivly 
X_locs_stroma = cellfun(@(x) x{3},NameSplit_stroma,'UniformOutput',false); 
Y_locs_stroma = cellfun(@(x) x{4},NameSplit_stroma,'UniformOutput',false);
Prob_mets_stroma = StromaTiles(:,2);

%% Extract cancer tile whole slide features

[UpdatedProbabilitiesToUse_cancer,SpatialFeatures_cancer,OutputMask_cancer] = SpatialFilter(X_locs_cancer,Y_locs_cancer,Prob_mets_cancer,8,ImageSize); 
[FeatureOutput_cancer,~] = HistFeat(UpdatedProbabilitiesToUse_cancer');


%% Extract stromal tile whole slide features

% slight difference as we want to first identify the mask, then identify
% proximity to cancer, and then finally calculate the feature set
[~,~,OutputMask_stroma] = SpatialFilter(X_locs_stroma,Y_locs_stroma,Prob_mets_stroma,3,ImageSize); 


[StromaProbablities_Surrounding,SpatialFeatures_stroma_SURROUNDING] = StromalTilesAROUNDcancer(OutputMask_cancer,OutputMask_stroma,5);

% now extract the same simple features here
[FeatureOutput_stroma_NEAR,~] = HistFeat(StromaProbablities_Surrounding);

%% Combine the cancer and stromal features and return the vector

feat_vector = [FeatureOutput_cancer,SpatialFeatures_cancer,FeatureOutput_stroma_NEAR,SpatialFeatures_stroma_SURROUNDING];

end
