# Supplementary material for: Predicting Metastasis Risk in Pancreatic Neuroendocrine Tumors Using Deep Learning Image Analysis
Source: Front Oncol. 2021 Feb 25;10:593211. doi: 10.3389/fonc.2020.593211 (PMC7946991; doi:10.3389/fonc.2020.593211)
Supplement: Supplementary Data Sheet 2 — The algorithms and scripts used throughout the paper. [file DataSheet_2.zip › HistFeat.m]

function [FeatureOutput,Bins] = HistFeat(TileProb)
%Simple histogram features from the full slide

    
    PositiveProb = TileProb >= 0.5;
    NegativeProb = TileProb < 0.5;
    
    StatMomentsPositiveProbability = [mean(TileProb(PositiveProb)),std(TileProb(PositiveProb)),skewness(TileProb(PositiveProb))...
        kurtosis(TileProb(PositiveProb))];
    StatMomentsNegativeProbability = [mean(TileProb(NegativeProb)),std(TileProb(NegativeProb)),skewness(TileProb(NegativeProb))...
    kurtosis(TileProb(NegativeProb))];
    
    %Full distribution feature
    StatMomentsFull = [mean(TileProb),std(TileProb),skewness(TileProb)...
        kurtosis(TileProb)];

    
    
    %% High end probability feature
    HighProbability = TileProb>= 0.9;
    StatMomentsHighProbability = [mean(TileProb(HighProbability)),std(TileProb(HighProbability)),skewness(TileProb(HighProbability))...
        kurtosis(TileProb(HighProbability))];
    %Seperate bins for count and proportions of cancer regions
    CountHighRisk = [size(TileProb(TileProb>= 0.5),1),...
        size(TileProb(TileProb> 0.9),1)];
    ProportionHighRisk = CountHighRisk/length(TileProb);
    
    %% Do the same for the low risk
    
    LowProbability = TileProb<= 0.1;
    StatMomentsLowProbability = [mean(TileProb(LowProbability)),std(TileProb(LowProbability)),skewness(TileProb(LowProbability))...
        kurtosis(TileProb(LowProbability))];
    %Seperate bins for count and proportions of cancer regions
    CountLowRisk = [size(TileProb(TileProb< 0.5),1),...
        size(TileProb(TileProb<= 0.1),1)];
    ProportionLowRisk = CountLowRisk/length(TileProb);
    
    
    n = hist(TileProb);
    p = n / sum(n);
    entropy = -sum(p .*log(p));
    
    % KS STAT:
%     [~,~,~,CV] = kstest(TileAccuracies);
%     edges = [0.95,.90,0.99,0.999,0.9999,0.99999,1];
%     Binned  = discretize(TileAccuracies,edges);
%     [N2,edges2] = histcounts(TileAccuracies,'BinLimits',[0.99,1])
    
    TotalBasicFeat= [StatMomentsFull,StatMomentsPositiveProbability,StatMomentsNegativeProbability,StatMomentsHighProbability,CountHighRisk,ProportionHighRisk,StatMomentsLowProbability,...
        CountLowRisk,ProportionLowRisk,entropy];
    
    
    % Just bin all the shit
    [N_cancer,~] = histcounts([TileProb',0.05:.1:1],10,'BinWidth',.1);
     N_cancer = N_cancer - 1;
     
FeatureOutput = TotalBasicFeat;
Bins = N_cancer;
end
