# Supplementary material for: Predicting Metastasis Risk in Pancreatic Neuroendocrine Tumors Using Deep Learning Image Analysis
Source: Front Oncol. 2021 Feb 25;10:593211. doi: 10.3389/fonc.2020.593211 (PMC7946991; doi:10.3389/fonc.2020.593211)
Supplement: Supplementary Data Sheet 2 — The algorithms and scripts used throughout the paper. [file DataSheet_2.zip › LeaveOneOutCV_FS_MS.m]

function [PredictionMatrix] = LeaveOneOutCV_FS_MS(FeatureVector,MetsStatus)
%Perform cross validation with multiple feature and model sets. Outputs
%LOOCV accuracy measures for each ML model (row) vs. feature threshold
%(column)
%   FeatureVector - Numeric Array with dimensions (# slides, # features)
%   MetsStatus - Numeric Arrary with dimensions (# slides,1) with binary
%   values of 0 = metastasis free and 1 = metastasis


LeaveOneOutIndex = 1:1:size(FeatureVector,1); % initialize the LOOCV index

ValuesToTest = 0:.1:3.7; % p-values to loop through

AccuracyMeasurments = zeros(18,length(ValuesToTest));
    for j = 1:length(ValuesToTest) % loop the p-value thresholds
        OutputPredictions = zeros(size(FeatureVector,1),18); %initialize the prediction matrix for all 18 ML models
    for i = 1:length(LeaveOneOutIndex) %Loop the LOOCV
        TrainingData = LeaveOneOutIndex ~=i;
        trainingFeat = FeatureVector(TrainingData,:);
        testingFeat = FeatureVector(~TrainingData,:); 
     
        trainingClass = MetsStatus(TrainingData); % Dont need testingClass here 
        
        [~, TScores] = mattest(trainingFeat(trainingClass==1,:)', trainingFeat(trainingClass==0,:)');
        UseFeat = abs(TScores)>=ValuesToTest(j);


        OutputPredictions(~TrainingData,:) = ModelZooCheck(trainingFeat(:,UseFeat),trainingClass,testingFeat(:,UseFeat),'all','No','same');  
    end
    % loop the predictions for each ML model and save the accuracies
    for i=1:size(OutputPredictions,2)
        C = confusionmat(MetsStatus,OutputPredictions(:,i));
        AccuracyMeasurments(i,j) = (C(1,1)+C(2,2))/sum(C(:));
    end
    end 

% Prepare output
PredictionMatrix = AccuracyMeasurments;
end
