# Supplementary material for: Predicting Metastasis Risk in Pancreatic Neuroendocrine Tumors Using Deep Learning Image Analysis
Source: Front Oncol. 2021 Feb 25;10:593211. doi: 10.3389/fonc.2020.593211 (PMC7946991; doi:10.3389/fonc.2020.593211)
Supplement: Supplementary Data Sheet 2 — The algorithms and scripts used throughout the paper. [file DataSheet_2.zip › ModelZooCheck.m]

function [OutputPredictions] = ModelZooCheck(Features_Training,Class_Training,Features_Test,ModelTypes,UseSelection,prioristatus)
%This function inputes a feature list alongside a ground truth class list
%for both the training and validation data and outputs a prediction of the test
%data
%
%   Inputs for feature vectors are in (sample,features) mode is a string
%   that is either 'all' or 'simple'
%   prioristatus is either 'uniform' or will default to emperical

%We will make two distinctions. One is to create the outputs for 'quick to
%train' models and the other will be the full gambit
% 
% Here is the order
% 1) fine tree
% 2) Medium tree
% 3) coarse tree 
% 4) fine KNN
% 5) Medium KNN
% 6) coarse KNN
% 7) Cosine KNN
% 8) Cubic KNN
% 9) Weighted KNN
% IF ALL--------------IF ALL
% 10) Linear SVM 
% 11) Quadratic SVM
% 12) Cubic SVM
% 13) Fine Guassian SVM
% 14) Medium Guassian SVM
% 15) Coarse Guassian SVM
% 16) Ensemble boosted trees
% 17) Ensemble bagged trees
% 18) RUSBoost trees
PriorStatus = 'empirical';
if ismember(prioristatus,'uniform')
    PriorStatus = 'uniform';
end


X = Features_Training;
Y = Class_Training;

if strcmp(ModelTypes,'all')
    OutputPredictions = zeros(size(Features_Test,1),18);
else
    OutputPredictions = zeros(size(Features_Test,1),9);
end


%the quick to train models are:
i = 1;
opts = statset('UseParallel',1);
%fine tree 

if strcmp(UseSelection,'Yes')
    fun = @(XT,yT,Xt,yt)...
    (sum(~strcmp(cellstr(num2str(yt)),cellstr(num2str((predict(fitctree(XT,yT,'MaxNumSplits',100,'Prior',PriorStatus),Xt)))))));
    fs = sequentialfs(fun,X,Y,'cv',5,'options',opts);%
    Mdl = fitctree(X(:,fs),Y,'MaxNumSplits',100,'Prior',PriorStatus);
    OutputPredictions(:,i) = predict(Mdl,Features_Test(:,fs));
else
    Mdl = fitctree(X,Y,'MaxNumSplits',100,'Prior',PriorStatus);
    OutputPredictions(:,i) = predict(Mdl,Features_Test);
end
i = i+1;

%Medium tree 

if strcmp(UseSelection,'Yes')
    fun = @(XT,yT,Xt,yt)...
    (sum(~strcmp(cellstr(num2str(yt)),cellstr(num2str((predict(fitctree(XT,yT,'MaxNumSplits',200,'Prior',PriorStatus),Xt)))))));
    fs = sequentialfs(fun,X,Y,'cv',5,'options',opts);%
    Mdl = fitctree(X(:,fs),Y,'MaxNumSplits',200,'Prior',PriorStatus);
    OutputPredictions(:,i) = predict(Mdl,Features_Test(:,fs));      
else
    Mdl = fitctree(X,Y,'MaxNumSplits',200,'Prior',PriorStatus);
    OutputPredictions(:,i) = predict(Mdl,Features_Test);
end
i = i+1;


%coarse tree 
if strcmp(UseSelection,'Yes')
    fun = @(XT,yT,Xt,yt)...
    (sum(~strcmp(cellstr(num2str(yt)),cellstr(num2str((predict(fitctree(XT,yT,'MaxNumSplits',4,'Prior',PriorStatus),Xt)))))));
    fs = sequentialfs(fun,X,Y,'cv',5,'options',opts);%
    Mdl = fitctree(X(:,fs),Y,'MaxNumSplits',4,'Prior',PriorStatus);
    OutputPredictions(:,i) = predict(Mdl,Features_Test(:,fs)); 
else
    Mdl = fitctree(X,Y,'MaxNumSplits',4,'Prior',PriorStatus);
    OutputPredictions(:,i) = predict(Mdl,Features_Test);
end
i = i+1;


%fine KNN
if strcmp(UseSelection,'Yes')
    fun = @(XT,yT,Xt,yt)...
    (sum(~strcmp(cellstr(num2str(yt)),cellstr(num2str((predict(fitcknn(XT,yT,'NumNeighbors',1,'Standardize',1,'Prior',PriorStatus),Xt)))))));
    fs = sequentialfs(fun,X,Y,'cv',5,'options',opts);%
    Mdl = fitcknn(X(:,fs),Y,'NumNeighbors',1,'Standardize',1,'Prior',PriorStatus);
    OutputPredictions(:,i) = predict(Mdl,Features_Test(:,fs));     
else
    Mdl = fitcknn(X,Y,'NumNeighbors',1,'Standardize',1,'Prior',PriorStatus);
    OutputPredictions(:,i) = predict(Mdl,Features_Test);
end
i = i+1;


%Medium KNN
if strcmp(UseSelection,'Yes')
    fun = @(XT,yT,Xt,yt)...
    (sum(~strcmp(cellstr(num2str(yt)),cellstr(num2str((predict(fitcknn(XT,yT,'NumNeighbors',10,'Standardize',1,'Prior',PriorStatus),Xt)))))));
    fs = sequentialfs(fun,X,Y,'cv',5,'options',opts);%
    Mdl = fitcknn(X(:,fs),Y,'NumNeighbors',10,'Standardize',1,'Prior',PriorStatus);
    OutputPredictions(:,i) = predict(Mdl,Features_Test(:,fs));     
else
    Mdl = fitcknn(X,Y,'NumNeighbors',10,'Standardize',1,'Prior',PriorStatus);
    OutputPredictions(:,i) = predict(Mdl,Features_Test);
end
i = i+1;


%coarse KNN
if strcmp(UseSelection,'Yes')
    fun = @(XT,yT,Xt,yt)...
    (sum(~strcmp(cellstr(num2str(yt)),cellstr(num2str((predict(fitcknn(XT,yT,'NumNeighbors',100,'Standardize',1,'Prior',PriorStatus),Xt)))))));
    fs = sequentialfs(fun,X,Y,'cv',5,'options',opts);%
    Mdl = fitcknn(X(:,fs),Y,'NumNeighbors',100,'Standardize',1,'Prior',PriorStatus);
    OutputPredictions(:,i) = predict(Mdl,Features_Test(:,fs));      
else
    Mdl = fitcknn(X,Y,'NumNeighbors',100,'Standardize',1,'Prior',PriorStatus);
    OutputPredictions(:,i) = predict(Mdl,Features_Test);
end
i = i+1;

%Cosine KNN
if strcmp(UseSelection,'Yes')
    fun = @(XT,yT,Xt,yt)...
    (sum(~strcmp(cellstr(num2str(yt)),cellstr(num2str((predict(fitcknn(XT,yT,'NumNeighbors',10,'Distance','cosine','Standardize',1,'Prior',PriorStatus),Xt)))))));
    fs = sequentialfs(fun,X,Y,'cv',5,'options',opts);%
    Mdl = fitcknn(X(:,fs),Y,'NumNeighbors',10,'Distance','cosine','Standardize',1,'Prior',PriorStatus);
    OutputPredictions(:,i) = predict(Mdl,Features_Test(:,fs));     
else
    Mdl = fitcknn(X,Y,'NumNeighbors',10,'Distance','cosine','Standardize',1,'Prior',PriorStatus);
    OutputPredictions(:,i) = predict(Mdl,Features_Test);
end
i = i+1;


%Cubic KNN
if strcmp(UseSelection,'Yes')
    fun = @(XT,yT,Xt,yt)...
    (sum(~strcmp(cellstr(num2str(yt)),cellstr(num2str((predict(fitcknn(XT,yT,'NumNeighbors',10,'Distance','minkowski','Standardize',1,'Prior',PriorStatus),Xt)))))));
    fs = sequentialfs(fun,X,Y,'cv',5,'options',opts);%
    Mdl = fitcknn(X(:,fs),Y,'NumNeighbors',10,'Distance','minkowski','Standardize',1,'Prior',PriorStatus);
    OutputPredictions(:,i) = predict(Mdl,Features_Test(:,fs));     
else
    Mdl = fitcknn(X,Y,'NumNeighbors',10,'Distance','minkowski','Standardize',1,'Prior',PriorStatus);
    OutputPredictions(:,i) = predict(Mdl,Features_Test);
end
i = i+1;

%Weighted KNN
if strcmp(UseSelection,'Yes')
    fun = @(XT,yT,Xt,yt)...
    (sum(~strcmp(cellstr(num2str(yt)),cellstr(num2str((predict(fitcknn(XT,yT,'NumNeighbors',10,'DistanceWeight','squaredinverse','Standardize',1,'Prior',PriorStatus),Xt)))))));
    fs = sequentialfs(fun,X,Y,'cv',5,'options',opts);%
    Mdl = fitcknn(X(:,fs),Y,'NumNeighbors',10,'DistanceWeight','squaredinverse','Standardize',1,'Prior',PriorStatus);
    OutputPredictions(:,i) = predict(Mdl,Features_Test(:,fs));       
else
    Mdl = fitcknn(X,Y,'NumNeighbors',10,'DistanceWeight','squaredinverse','Standardize',1,'Prior',PriorStatus);
    OutputPredictions(:,i) = predict(Mdl,Features_Test);
end
i = i+1;

% %Logistic Regression REMOVED BECAUSE NOT WORKING AS INTENDED ATM
% Mdl = fitglm(X,Y,'Link','logit');
% OutputPredictions(:,i) = predict(Mdl,Features_Test);
% i = i+1;
if strcmp(ModelTypes,'all') %if we want to use all models then we will additionally create the following

    %Linear SVM
    if strcmp(UseSelection,'Yes')
        fun = @(XT,yT,Xt,yt)...
        (sum(~strcmp(cellstr(num2str(yt)),cellstr(num2str((predict(fitcsvm(XT,yT,'KernelFunction','linear',...
            'BoxConstraint',1,'Standardize',true,'KernelScale','auto','Prior',PriorStatus),Xt)))))));
        fs = sequentialfs(fun,X,Y,'cv',5,'options',opts);%
        Mdl = fitcsvm(X(:,fs),Y,'KernelFunction','linear',...
            'BoxConstraint',1,'Standardize',true,'KernelScale','auto','Prior',PriorStatus); 
        OutputPredictions(:,i) = predict(Mdl,Features_Test(:,fs));      
    else
        Mdl = fitcsvm(X,Y,'KernelFunction','linear',...
            'BoxConstraint',1,'Standardize',true,'KernelScale','auto','Prior',PriorStatus); 
        OutputPredictions(:,i) = predict(Mdl,Features_Test);
    end
    i = i+1;
    
    %Quadratic SVM
    if strcmp(UseSelection,'Yes')
        fun = @(XT,yT,Xt,yt)...
        (sum(~strcmp(cellstr(num2str(yt)),cellstr(num2str((predict(fitcsvm(XT,yT,'KernelFunction','polynomial','PolynomialOrder',2,...
        'BoxConstraint',1,'Standardize',true,'KernelScale','auto','Prior',PriorStatus),Xt)))))));
        fs = sequentialfs(fun,X,Y,'cv',5,'options',opts);%
        Mdl = fitcsvm(X(:,fs),Y,'KernelFunction','polynomial','PolynomialOrder',2,...
        'BoxConstraint',1,'Standardize',true,'KernelScale','auto','Prior',PriorStatus); 
        OutputPredictions(:,i) = predict(Mdl,Features_Test(:,fs));      
    else
        Mdl = fitcsvm(X,Y,'KernelFunction','polynomial','PolynomialOrder',2,...
        'BoxConstraint',1,'Standardize',true,'KernelScale','auto','Prior',PriorStatus);   
        OutputPredictions(:,i) = predict(Mdl,Features_Test);
    end
    i = i+1; 
    
    %Cubic SVM
    if strcmp(UseSelection,'Yes')
        fun = @(XT,yT,Xt,yt)...
        (sum(~strcmp(cellstr(num2str(yt)),cellstr(num2str((predict(fitcsvm(XT,yT,'KernelFunction','polynomial','PolynomialOrder',3,...
        'BoxConstraint',1,'Standardize',true,'KernelScale','auto','Prior',PriorStatus),Xt)))))));
        fs = sequentialfs(fun,X,Y,'cv',5,'options',opts);%
        Mdl = fitcsvm(X(:,fs),Y,'KernelFunction','polynomial','PolynomialOrder',3,...
        'BoxConstraint',1,'Standardize',true,'KernelScale','auto','Prior',PriorStatus); 
        OutputPredictions(:,i) = predict(Mdl,Features_Test(:,fs));        
    else
        Mdl = fitcsvm(X,Y,'KernelFunction','polynomial','PolynomialOrder',3,...
        'BoxConstraint',1,'Standardize',true,'KernelScale','auto','Prior',PriorStatus);   
        OutputPredictions(:,i) = predict(Mdl,Features_Test);
    end
    i = i+1;
    
    %Fine Guassian SVM
    if strcmp(UseSelection,'Yes')
        fun = @(XT,yT,Xt,yt)...
        (sum(~strcmp(cellstr(num2str(yt)),cellstr(num2str((predict(fitcsvm(XT,yT,'KernelFunction','gaussian',...
            'BoxConstraint',1,'Standardize',true,'KernelScale',1.2,'Prior',PriorStatus),Xt)))))));
        fs = sequentialfs(fun,X,Y,'cv',5,'options',opts);%
        Mdl = fitcsvm(X(:,fs),Y,'KernelFunction','gaussian',...
            'BoxConstraint',1,'Standardize',true,'KernelScale',1.2,'Prior',PriorStatus); 
        OutputPredictions(:,i) = predict(Mdl,Features_Test(:,fs));        
    else
        Mdl = fitcsvm(X,Y,'KernelFunction','gaussian',...
            'BoxConstraint',1,'Standardize',true,'KernelScale',1.2,'Prior',PriorStatus); 
        OutputPredictions(:,i) = predict(Mdl,Features_Test);
    end
    i = i+1;   
    
    
    %Medium Guassian SVM
    if strcmp(UseSelection,'Yes')
        fun = @(XT,yT,Xt,yt)...
        (sum(~strcmp(cellstr(num2str(yt)),cellstr(num2str((predict(fitcsvm(XT,yT,'KernelFunction','gaussian',...
            'BoxConstraint',1,'Standardize',true,'KernelScale',4.8,'Prior',PriorStatus),Xt)))))));
        fs = sequentialfs(fun,X,Y,'cv',5,'options',opts);%
        Mdl = fitcsvm(X(:,fs),Y,'KernelFunction','gaussian',...
            'BoxConstraint',1,'Standardize',true,'KernelScale',4.8,'Prior',PriorStatus); 
        OutputPredictions(:,i) = predict(Mdl,Features_Test(:,fs));        
    else
        Mdl = fitcsvm(X,Y,'KernelFunction','gaussian',...
            'BoxConstraint',1,'Standardize',true,'KernelScale',4.8,'Prior',PriorStatus); 
        OutputPredictions(:,i) = predict(Mdl,Features_Test);
    end
    i = i+1;  
     
    %Coarse Guassian SVM
    if strcmp(UseSelection,'Yes')
        fun = @(XT,yT,Xt,yt)...
        (sum(~strcmp(cellstr(num2str(yt)),cellstr(num2str((predict(fitcsvm(XT,yT,'KernelFunction','gaussian',...
        'BoxConstraint',1,'Standardize',true,'KernelScale',19,'Prior',PriorStatus),Xt)))))));
        fs = sequentialfs(fun,X,Y,'cv',5,'options',opts);%
        Mdl = fitcsvm(X(:,fs),Y,'KernelFunction','gaussian',...
        'BoxConstraint',1,'Standardize',true,'KernelScale',19,'Prior',PriorStatus); 
        OutputPredictions(:,i) = predict(Mdl,Features_Test(:,fs));        
    else
        Mdl = fitcsvm(X,Y,'KernelFunction','gaussian',...
            'BoxConstraint',1,'Standardize',true,'KernelScale',19,'Prior',PriorStatus);   
        OutputPredictions(:,i) = predict(Mdl,Features_Test);
    end
    i = i+1;    
    
    %Ensemble boosted trees
    if strcmp(UseSelection,'Yes')
        fun = @(XT,yT,Xt,yt)...
        (sum(~strcmp(cellstr(num2str(yt)),cellstr(num2str((predict(fitcensemble(XT,yT,'Method','AdaBoostM1','Prior',PriorStatus,'Learners',templateTree('MaxNumSplits',20)),Xt)))))));
        fs = sequentialfs(fun,X,Y,'cv',5,'options',opts);%
        Mdl = fitcensemble(X(:,fs),Y,'Method','AdaBoostM1','Prior',PriorStatus,'Learners',templateTree('MaxNumSplits',20),'LearnRate',0.1);
        OutputPredictions(:,i) = predict(Mdl,Features_Test(:,fs));       
    else
        Mdl = fitcensemble(X,Y,'Method','AdaBoostM1','Prior',PriorStatus,'Learners',templateTree('MaxNumSplits',20),'LearnRate',0.1);
        OutputPredictions(:,i) = predict(Mdl,Features_Test);
    end
    i = i+1;   
    
    %Ensemble bagged trees
    if strcmp(UseSelection,'Yes')
        fun = @(XT,yT,Xt,yt)...
        (sum(~strcmp(cellstr(num2str(yt)),cellstr(num2str((predict(fitcensemble(XT,yT,'Method','Bag','Prior',PriorStatus,'Learners',templateTree('MaxNumSplits',108)),Xt)))))));
        fs = sequentialfs(fun,X,Y,'cv',5,'options',opts);%
        Mdl = fitcensemble(X(:,fs),Y,'Method','Bag','Prior',PriorStatus,'Learners',templateTree('MaxNumSplits',108));
        OutputPredictions(:,i) = predict(Mdl,Features_Test(:,fs));          
    else
        Mdl = fitcensemble(X,Y,'Method','Bag','Prior',PriorStatus,'Learners',templateTree('MaxNumSplits',108));
        OutputPredictions(:,i) = predict(Mdl,Features_Test);
    end
    i = i+1;    
    
    %RUSBoost trees
    if strcmp(UseSelection,'Yes')
        fun = @(XT,yT,Xt,yt)...
        (sum(~strcmp(cellstr(num2str(yt)),cellstr(num2str((predict(fitcensemble(XT,yT,'Method','RUSBoost','Prior',PriorStatus,'Learners',templateTree('MaxNumSplits',20),'LearnRate',0.1),Xt)))))));
        fs = sequentialfs(fun,X,Y,'cv',5,'options',opts);%
        Mdl = fitcensemble(X(:,fs),Y,'Method','RUSBoost','Prior',PriorStatus,'Learners',templateTree('MaxNumSplits',20),'LearnRate',0.1);
        OutputPredictions(:,i) = predict(Mdl,Features_Test(:,fs));         
    else
        Mdl = fitcensemble(X,Y,'Method','RUSBoost','Prior',PriorStatus,'Learners',templateTree('MaxNumSplits',20),'LearnRate',0.1); 
        OutputPredictions(:,i) = predict(Mdl,Features_Test);
    end
%     i = i+1;
end

end
