# Supplementary material for: Predicting Metastasis Risk in Pancreatic Neuroendocrine Tumors Using Deep Learning Image Analysis
Source: Front Oncol. 2021 Feb 25;10:593211. doi: 10.3389/fonc.2020.593211 (PMC7946991; doi:10.3389/fonc.2020.593211)
Supplement: Supplementary Data Sheet 2 — The algorithms and scripts used throughout the paper. [file DataSheet_2.zip › NestedCV_script.py]

# -*- coding: utf-8 -*-

# load required libraries
import numpy as np
from sklearn.model_selection import cross_val_score,LeaveOneGroupOut
import pandas as pd
from scipy import stats
from sklearn.ensemble import RandomForestClassifier
from sklearn.metrics import confusion_matrix

# Load in the whole slide csv from your own directory (Dataset.csv)
dataset = pd.read_csv('')

# Initialize the leave on patient out split
logo = LeaveOneGroupOut()

# Set the features and targets
X = dataset.loc[:,'Full Cancer Metastasis Probability  Histogram Mean':]
y = dataset['Mets']

# Initialize variables to save
PredictedValue = np.zeros((shape(y)))
bestmodels_perouter = pd.DataFrame(columns=['model','t-test','performance'])

# Run the nested loop
for train_index, test_index in logo.split(dataset,np.zeros(len(dataset)),dataset['Slide']):
    # Outer Loop first
    X_train, X_test = X.loc[train_index], X.loc[test_index]
    y_train, y_test = y.loc[train_index], y.loc[test_index]
    
    
    '''
    Create nested loop here for the training data
    '''
    modelperformance = pd.DataFrame(columns=['model','t-test','performance'])
    Tscore = []
    MetsIndex = y_train ==1  
    for feat in list(X_train.columns):
     
        tstat,pval = stats.ttest_ind(X_train.loc[MetsIndex,feat],X_train.loc[~MetsIndex,feat],nan_policy='omit',equal_var=False)
        Tscore.append(tstat)
        ValuesToTest = list(np.arange(0,1.9,.1))
        
    for Tscorethreshold in ValuesToTest:
        UseColumns = abs(np.asarray(Tscore)) >= Tscorethreshold
        FeatToUse = X_train.loc[:,UseColumns]
        clf = RandomForestClassifier(n_estimators=100,n_jobs=-1)
        scores = cross_val_score(clf,FeatToUse,y_train,cv=10,n_jobs=-1,scoring = 'neg_log_loss')#,scoring = 'precision'
        add_df = pd.DataFrame(data = {'model':'RandomForestClassifier','t-test':[Tscorethreshold],
                                      'performance':np.mean([scores])})
        modelperformance = modelperformance.append(add_df,ignore_index=True)        
    # Now select the best scoring model/feat, train the model, and run it on the test held out sample
    BestModel = modelperformance.loc[modelperformance['performance'].idxmax()]
    bestmodels_perouter = bestmodels_perouter.append(BestModel,ignore_index=True)
    UseColumns = abs(np.asarray(Tscore)) >= BestModel['t-test']
    clf = RandomForestClassifier(n_estimators=100,n_jobs=-1).fit(X_train.loc[:,UseColumns],y_train)
    PredictedValue[test_index] = clf.predict(X_test.loc[:,UseColumns])
# output performance metrics    
confusion_matrix(y, PredictedValue)
