# Supplementary material for: Predicting Metastasis Risk in Pancreatic Neuroendocrine Tumors Using Deep Learning Image Analysis
Source: Front Oncol. 2021 Feb 25;10:593211. doi: 10.3389/fonc.2020.593211 (PMC7946991; doi:10.3389/fonc.2020.593211)
Supplement: Supplementary Data Sheet 2 — The algorithms and scripts used throughout the paper. [file DataSheet_2.zip › SpatialFilter.m]

function [UpdatedProbabilitiesToUse,SpatialFeatures,OutputMask] = SpatialFilter(X,Y,SlideMetsProbability,RemoveSpots,original_dim)
%This function will input all of the cancer areas/probabilities and output
%a new list of probabilities AFTER filtering out the random non connected
%regions. 

YSizeInitialize = original_dim(1)/150; % divide by 150 to get it back to the proper dimension
XSizeInitialize = original_dim(2)/150;


MatrixProb = NaN(YSizeInitialize,XSizeInitialize,'double'); % initialize the slide to overlay probabilities on

SlideX_part = X;
SlideY_part = Y;
SlideMetsProbability_part = SlideMetsProbability;

% Initialize the spatial probability map
for k = 1:length(SlideX_part)

    xMat = str2num(SlideX_part{k})-1;
    yMat = str2num(SlideY_part{k})-1;
    xCord = (xMat+150)/150;
    yCord = (yMat+150)/150;

    MatrixProb(xCord,yCord)= SlideMetsProbability_part(k);
end

MatrixProb_removeSmall = bwareaopen(MatrixProb>=0,RemoveSpots); % identify areas which are potential noise
ForOutPutMask = MatrixProb.*MatrixProb_removeSmall;
ForOutPutMask(MatrixProb_removeSmall==0)=nan;
OutputMask = ForOutPutMask; % MatrixProb.*MatrixProb_removeSmall;
TempCells = MatrixProb(MatrixProb_removeSmall);

%add spatial elements here
ImageAfterFilt = ForOutPutMask; % set the after filtered (noise removed) image as the base for analysis

ctrs = {0:10:size(ImageAfterFilt,1) 0:10:size(ImageAfterFilt,2)}; % set up the bin centers
[ValuesRow,ValuesColumn] = find(ImageAfterFilt >0.5); 
N = hist3([ValuesRow,ValuesColumn],'Ctrs',ctrs);
SumAboveLimit = sum(sum(N>30));
SumZero = sum(sum(N==0));
N(N>30) = 0; %set an upper bound limit
[N_Count,~] = histcounts(nonzeros([N(:)',1:10:30]),'BinWidth',10);

% Now do all features that ARE high likelehood cancer
[ValuesRow2,ValuesColumn2] = find(ImageAfterFilt >=0.9); 
N_highRisk = hist3([ValuesRow2,ValuesColumn2],'Ctrs',ctrs);
SumAboveLimitHighRisk = sum(sum(N_highRisk>10));
SumZeroHighRisk = sum(sum(N_highRisk==0));
N_highRisk(N_highRisk>10) = 0; %set an upper bound limit
[N_Count_highrisk,~] = histcounts(nonzeros([N_highRisk(:)',1:5:10]),'BinWidth',5);
         

SumTotal = size(N,1)*size(N,2); % the overall theroetical # of tiles
SpatialFeaturesCount =[SumZero,N_Count - 1,SumAboveLimit,SumZeroHighRisk,N_Count_highrisk-1,SumAboveLimitHighRisk];

% prepare the return values
UpdatedProbabilitiesToUse = cat(1,TempCells{:})';
SpatialFeatures = cell2mat([SumTotal,SpatialFeaturesCount]);
