# Supplementary material for: Predicting Metastasis Risk in Pancreatic Neuroendocrine Tumors Using Deep Learning Image Analysis
Source: Front Oncol. 2021 Feb 25;10:593211. doi: 10.3389/fonc.2020.593211 (PMC7946991; doi:10.3389/fonc.2020.593211)
Supplement: Supplementary Data Sheet 2 — The algorithms and scripts used throughout the paper. [file DataSheet_2.zip › StromalTilesAROUNDcancer.m]

function [TileAccuracies,SpatialFeaturesStroma] = StromalTilesAROUNDcancer(CancerMask,StromaMask,nearness_value)
%This function will extract tiles only adjacent to the cancer mask, with a
%certain proximity (nearness_value)

if isempty(CancerMask) 
    TileAccuracies = [];
    SpatialFeaturesStroma=zeros(1,28);
else
SE = strel('square',nearness_value);
CancerDilation = imdilate(CancerMask>=0,SE);
CancerPerephary = CancerDilation-(CancerMask>=0);

StromaMask2 = StromaMask;
StromaMask2(~CancerPerephary==1) = NaN;

% StromaMask_check = StromaMask.*CancerPerephary; 796
% StromaMask_check2 = StromaMask_check >=0;


TileAccuracies = StromaMask2(~isnan(StromaMask2));

% TileAccuracies(isnan(TileAccuracies)) = []; %this gives us 540

          %% add spatial elements here

          ctrs = {0:10:size(StromaMask2,1) 0:10:size(StromaMask2,2)};
          [ValuesRow,ValuesColumn] = find(StromaMask2 >0.5); %THAT 0.5 is something we can adjust?
          N = hist3([ValuesRow,ValuesColumn],'Ctrs',ctrs);
          SumAboveLimit = sum(sum(N>30));
          SumZero = sum(sum(N==0));
          N(N>30) = 0; %set an upper bound limit
          [N_Count,~] = histcounts(nonzeros([N(:)',1:10:30]),'BinWidth',10);
                   
           % Now do all features that ARE high likelehood stroma
          [ValuesRow2,ValuesColumn2] = find(StromaMask2 >=0.9); 
          N_highRisk = hist3([ValuesRow2,ValuesColumn2],'Ctrs',ctrs);
          SumAboveLimitHighRisk = sum(sum(N_highRisk>10));
          SumZeroHighRisk = sum(sum(N_highRisk==0));
          N_highRisk(N_highRisk>10) = 0; %set an upper bound limit
          [N_Count_highrisk,~] = histcounts(nonzeros([N_highRisk(:)',1:5:10]),'BinWidth',5);
          
          
           % Now do all features that ARE highest likelehood cancer
          
%           [ValuesRow3,ValuesColumn3] = find(StromaMask2 >=0.99); 
%           N_highRisk_max = hist3([ValuesRow3,ValuesColumn3],'Ctrs',ctrs);
%           SumAboveLimitHighRisk_max = sum(sum(N_highRisk_max>10));
%           N_highRisk_max(N_highRisk_max>10) = 10; %set an upper bound limit
%           [N_Count_highrisk_max,~] = histcounts([N_highRisk_max(:)',1:2:10],'BinWidth',2 );         
%         
          SpatialFeaturesStromaCount =[SumZero,N_Count - 1,SumAboveLimit,SumZeroHighRisk,N_Count_highrisk-1,SumAboveLimitHighRisk];
          SumTotal = size(N,1)*size(N,2);
%           SpatialFeaturesStromaProp = SpatialFeaturesStromaCount/(size(N,1)*size(N,2));
          
%           SpatialFeaturesStroma = [SpatialFeaturesStromaCount,SpatialFeaturesStromaProp];
          SpatialFeaturesStroma = [SumTotal,SpatialFeaturesStromaCount];


end
end
