# Supplementary material for: Predicting Metastasis Risk in Pancreatic Neuroendocrine Tumors Using Deep Learning Image Analysis
Source: Front Oncol. 2021 Feb 25;10:593211. doi: 10.3389/fonc.2020.593211 (PMC7946991; doi:10.3389/fonc.2020.593211)
Supplement: Supplementary Data Sheet 2 — The algorithms and scripts used throughout the paper. [file DataSheet_2.zip › TrainMetsClass.m]

function [Trained_MET_Classifier] = TrainMetsClass(TileLoc,TileMets)
%TRAINING METASTASIS NN:
%    This function trains a GoogLeNet to classify tiles into mets/non-mets
%    labels. Training requires the location of all the tiles and the
%    respective metastasis information for the patients from who the tiles
%    are derived from.
%   .Note that you have to have the googlenet support package installed
%    TileLoc - one dimensional cell array with each cell representing a
%    single tile location (with full directory).
%    TileMets - one dimensional numeric array with respective positions to
%    the TileLoc cells which highlight the mets information for patient 
%    from whom the tile came from.

% Set up the datastore for the NN

imdsdataTrain = imageDatastore(TileLoc);
imdsdataTrain.Labels = categorical(TileMets,[1 0],{'Mets' 'No Mets'});


% Ititialize the GoogLeNet

net = googlenet; 
lgraph = layerGraph(net);
inputSize = lgraph.Layers(1).InputSize; % Note in order to resize images

% Modify, and reconnect, the NN to introduce a binary output (mets:1, nomets:0)
lgraph = removeLayers(lgraph, {'loss3-classifier','prob','output'});
numClasses = 2;
newLayers = [
    fullyConnectedLayer(numClasses,'Name','fc','WeightLearnRateFactor',10,'BiasLearnRateFactor',10)
    softmaxLayer('Name','softmax')
    classificationLayer('Name','classoutput')];
lgraph = addLayers(lgraph,newLayers);
lgraph = connectLayers(lgraph,'pool5-drop_7x7_s1','fc');
layers = lgraph.Layers;
connections = lgraph.Connections;
layers(1:110) = freezeWeights(layers(1:110));
lgraph = createLgraphUsingConnections(layers,connections);


% Introduce basic image augmentation to the training data

pixelRange = [-10 10];
imageAugmenter = imageDataAugmenter( ...
    'RandXReflection',true, ...
    'RandYReflection',true,...
    'RandXTranslation',pixelRange, ...
    'RandYTranslation',pixelRange);

% Set up the implicit augmentation and resizing of the tiles
augimdsTrain = augmentedImageDatastore(inputSize(1:2),imdsdataTrain, ...
    'DataAugmentation',imageAugmenter);

% Set training parameters. Note momentum is 0.9 as default. Adjust batch
% size and epochs if hardware allows. Adjust the verbose/plot options as
% needed
options = trainingOptions('sgdm', ...
    'MiniBatchSize',35, ...
    'MaxEpochs',15, ...
    'InitialLearnRate',1e-4,'ValidationData',augimdsValidation, ... 
    'LearnRateSchedule','piecewise', ...
    'LearnRateDropFactor',0.1, ...
    'LearnRateDropPeriod',5, ...
    'L2Regularization',0.0001,... 
    'Verbose',false, ...
    'Plots','training-progress',...
    'Shuffle','every-epoch');

% train and output the GoogLeNet
Trained_MET_Classifier = trainNetwork(augimdsTrain,lgraph,options);

end
