# Supplementary material for: Predicting Metastasis Risk in Pancreatic Neuroendocrine Tumors Using Deep Learning Image Analysis
Source: Front Oncol. 2021 Feb 25;10:593211. doi: 10.3389/fonc.2020.593211 (PMC7946991; doi:10.3389/fonc.2020.593211)
Supplement: Supplementary Data Sheet 4 — The trained tile annotation classifier. [file DataSheet_4.zip]

Archive with 1 entries (1 files):
- Annotation_CNN.mat
